# Supplementary material for: Proteome-wide Mendelian randomization identifies natriuretic peptide-B and novel proteins as potential regulators of pulse pressure in humans
Source: J Am Heart Assoc. Author manuscript; Available in PMC 2025 Sep 2. (PMC7618058; doi:10.1161/JAHA.124.037596)
Supplement: Supplementary tables [file EMS208207-supplement-Supplementary_tables.xlsx]

## Sheet: S1
Table S1: Associations of plasma protein levels and pulse pressure for participants of the UK Biobank. Regression model 1 was adjusted for age, sex, MAP and BMI.
Olink_Protein	Beta	SE	PValue	R2	P.adj	Protein_NoPrefix
Olink_ntprobnp	0.103393	0.00373343	1.72e-167	0.441938	5.04e-164	NTPROBNP
Olink_nppb	0.0753768	0.00359267	2.74e-97	0.43849	4e-94	NPPB
Olink_angpt2	0.0681923	0.00352201	3.35e-83	0.436805	3.26e-80	ANGPT2
Olink_ren	0.0634928	0.00377734	3.19e-63	0.436348	2.33e-60	REN
Olink_gip	0.0530539	0.00395995	7.62e-41	0.433275	4.46e-38	GIP
Olink_col4a1	0.0477948	0.00358294	1.61e-40	0.435126	7.84e-38	COL4A1
Olink_spock1	-0.0447621	0.00352772	7.84e-37	0.435138	3.27e-34	SPOCK1
Olink_pla2g7	-0.0451224	0.00357073	1.51e-36	0.43512	5.53e-34	PLA2G7
Olink_tnfsf10	-0.0435228	0.00345284	2.26e-36	0.434664	7.35e-34	TNFSF10
Olink_omg	-0.0439395	0.00349877	4.07e-36	0.434642	1.19e-33	OMG
Olink_cthrc1	0.0537786	0.00431985	1.63e-35	0.432953	4.34e-33	CTHRC1
Olink_plat	-0.0478682	0.00398059	2.91e-33	0.434398	7.1e-31	PLAT
Olink_bcan	-0.0439561	0.00367402	6.11e-33	0.434927	1.37e-30	BCAN
Olink_cd93	0.0421624	0.00356863	3.64e-32	0.433844	7.61e-30	CD93
Olink_clec14a	0.0418166	0.00360068	3.87e-31	0.434829	7.54e-29	CLEC14A
Olink_thbs2	0.0405	0.00351362	1.06e-30	0.434805	1.94e-28	THBS2
Olink_pyy	0.0436631	0.00382513	3.92e-30	0.434944	6.75e-28	PYY
Olink_rgma	0.039769	0.0034994	6.85e-30	0.434644	1.11e-27	RGMA
Olink_cxcl10	-0.0401265	0.00363293	2.5e-28	0.434532	3.85e-26	CXCL10
Olink_nrp1	0.0377571	0.0035032	4.7e-27	0.434257	6.87e-25	NRP1
Olink_ldlr	-0.0395234	0.00370339	1.47e-26	0.433637	2.05e-24	LDLR
Olink_apom	-0.0378876	0.00360401	8.06e-26	0.433957	1.07e-23	APOM
Olink_cd276	0.0368282	0.00355668	4.24e-25	0.43453	5.38e-23	CD276
Olink_igfbp3	-0.0371126	0.0035946	5.79e-25	0.433963	7.06e-23	IGFBP3
Olink_lcat	-0.0403868	0.00395017	1.65e-24	0.43201	1.93e-22	LCAT
Olink_efemp1	0.0396501	0.00389771	2.78e-24	0.433823	3.12e-22	EFEMP1
Olink_aoc3	0.0345445	0.00359439	7.54e-22	0.433796	7.87e-20	AOC3
Olink_pla2g10	0.0346809	0.00360807	7.44e-22	0.434327	7.87e-20	PLA2G10
Olink_layn	0.0353884	0.00371284	1.62e-21	0.434415	1.64e-19	LAYN
Olink_areg	0.0328281	0.00347124	3.3e-21	0.433837	3.22e-19	AREG
Olink_nptxr	-0.0334978	0.00354503	3.56e-21	0.434086	3.36e-19	NPTXR
Olink_gdf15	0.0379924	0.00403407	4.8e-21	0.43389	4.38e-19	GDF15
Olink_clstn2	0.0325312	0.00347462	8.11e-21	0.433837	7.18e-19	CLSTN2
Olink_lifr	0.0324185	0.00347857	1.22e-20	0.434386	1.05e-18	LIFR
Olink_chgb	0.0336072	0.00363831	2.63e-20	0.434137	2.2e-18	CHGB
Olink_thbs4	0.0335212	0.00366302	5.84e-20	0.433667	4.74e-18	THBS4
Olink_stc2	0.0326975	0.00360919	1.36e-19	0.43441	1.07e-17	STC2
Olink_prtg	0.0313704	0.00346507	1.44e-19	0.433407	1.11e-17	PRTG
Olink_ltbp2	0.0365014	0.00408335	4.06e-19	0.433788	3.04e-17	LTBP2
Olink_klk4	0.0327174	0.00366224	4.26e-19	0.433382	3.11e-17	KLK4
Olink_il1r1	0.0311242	0.00349914	6.05e-19	0.434231	4.31e-17	IL1R1
Olink_timp4	0.0326578	0.00367747	6.88e-19	0.434171	4.79e-17	TIMP4
Olink_scg2	0.0311134	0.00351158	8.25e-19	0.433466	5.61e-17	SCG2
Olink_rbks	-0.0321215	0.00362964	9.07e-19	0.433854	6.02e-17	RBKS
Olink_psg1	0.0313286	0.00355152	1.17e-18	0.434154	7.6e-17	PSG1
Olink_chi3l1	0.0326165	0.00371349	1.64e-18	0.433553	1.04e-16	CHI3L1
Olink_notch3	0.0316592	0.00363084	2.88e-18	0.433743	1.79e-16	NOTCH3
Olink_gas6	0.0306611	0.00353325	4.16e-18	0.433664	2.53e-16	GAS6
Olink_scarf2	0.033922	0.00392942	6.16e-18	0.434008	3.68e-16	SCARF2
Olink_agr2	0.0306906	0.00355869	6.66e-18	0.433579	3.89e-16	AGR2
Olink_fn1	-0.0332326	0.00386297	8.04e-18	0.431314	4.61e-16	FN1
Olink_mfap4	0.0332428	0.00386763	8.61e-18	0.432396	4.84e-16	MFAP4
Olink_cxcl17	-0.0325071	0.00379009	1e-17	0.433673	5.53e-16	CXCL17
Olink_ppy	0.0304583	0.00355314	1.04e-17	0.434282	5.66e-16	PPY
Olink_il1rl1	0.0317098	0.00370926	1.28e-17	0.433565	6.8e-16	IL1RL1
Olink_mmp3	0.0378465	0.00444009	1.59e-17	0.434098	8.29e-16	MMP3
Olink_igfbp7	0.031218	0.00368533	2.5e-17	0.433693	1.28e-15	IGFBP7
Olink_ghrl	-0.0311806	0.00368264	2.59e-17	0.433879	1.31e-15	GHRL
Olink_fgfbp1	-0.0298643	0.0035303	2.76e-17	0.434147	1.37e-15	FGFBP1
Olink_itgbl1	0.033428	0.00396	3.23e-17	0.431818	1.58e-15	ITGBL1
Olink_myoc	0.0298595	0.00355754	4.85e-17	0.434072	2.29e-15	MYOC
Olink_vegfd	0.0299311	0.00356592	4.84e-17	0.433581	2.29e-15	VEGFD
Olink_bmp4	0.0291458	0.00347341	4.95e-17	0.434149	2.29e-15	BMP4
Olink_sfrp1	-0.0313342	0.00375222	6.96e-17	0.434146	3.18e-15	SFRP1
Olink_igfbp2	0.0328201	0.00396891	1.38e-16	0.433683	6.21e-15	IGFBP2
Olink_boc	0.0293393	0.00356325	1.86e-16	0.434066	8.23e-15	BOC
Olink_adamtsl2	0.0325158	0.0039913	3.84e-16	0.431752	1.68e-14	ADAMTSL2
Olink_jam2	0.0294373	0.00362123	4.43e-16	0.433909	1.9e-14	JAM2
Olink_ahnak	-0.0324201	0.00401372	6.8e-16	0.431685	2.88e-14	AHNAK
Olink_ca9	0.0282794	0.00353674	1.31e-15	0.433196	5.49e-14	CA9
Olink_spon2	0.0289955	0.00363098	1.43e-15	0.433972	5.89e-14	SPON2
Olink_gfra1	0.0297738	0.00373299	1.55e-15	0.433161	6.28e-14	GFRA1
Olink_kel	-0.0289336	0.00362917	1.59e-15	0.433454	6.37e-14	KEL
Olink_ggt5	0.02789	0.00350267	1.72e-15	0.433983	6.81e-14	GGT5
Olink_spink6	-0.0289366	0.003636	1.78e-15	0.433189	6.94e-14	SPINK6
Olink_mog	-0.0289663	0.00364402	1.92e-15	0.433188	7.39e-14	MOG
Olink_tnfrsf11b	0.0300385	0.00380118	2.79e-15	0.434004	1.06e-13	TNFRSF11B
Olink_dcxr	-0.0298099	0.0037881	3.64e-15	0.434034	1.36e-13	DCXR
Olink_dcn	0.0291253	0.00372481	5.42e-15	0.433987	2.01e-13	DCN
Olink_adam9	0.0296639	0.00381031	7.12e-15	0.431519	2.6e-13	ADAM9
Olink_erbb3	-0.0282566	0.00364312	8.93e-15	0.433561	3.22e-13	ERBB3
Olink_fstl3	0.0307078	0.00396403	9.62e-15	0.433996	3.43e-13	FSTL3
Olink_fgl1	0.0304788	0.00394786	1.19e-14	0.431401	4.18e-13	FGL1
Olink_plxdc2	0.0285985	0.00371846	1.49e-14	0.431736	5.19e-13	PLXDC2
Olink_apoa4	0.0285743	0.00371719	1.54e-14	0.431112	5.29e-13	APOA4
Olink_myom3	0.0303019	0.00398578	2.97e-14	0.432173	1.01e-12	MYOM3
Olink_pik3ip1	0.028232	0.00375115	5.31e-14	0.43391	1.79e-12	PIK3IP1
Olink_eda2r	0.0325365	0.00432426	5.4e-14	0.433111	1.79e-12	EDA2R
Olink_gbp1	-0.0281965	0.00376152	6.71e-14	0.431986	2.2e-12	GBP1
Olink_adh4	-0.0291534	0.00389553	7.35e-14	0.433925	2.39e-12	ADH4
Olink_tnni3	0.0261638	0.0035006	7.91e-14	0.433924	2.54e-12	TNNI3
Olink_gzma	-0.026461	0.00354198	8.11e-14	0.433467	2.58e-12	GZMA
Olink_mfge8	0.0261292	0.00350944	9.83e-14	0.433896	3.09e-12	MFGE8
Olink_mxra8	0.0311848	0.00420221	1.18e-13	0.432135	3.65e-12	MXRA8
Olink_tnfrsf10a	0.0276143	0.00372137	1.19e-13	0.433885	3.65e-12	TNFRSF10A
Olink_adgrg1	0.0282153	0.003813	1.39e-13	0.433427	4.22e-12	ADGRG1
Olink_creg1	-0.0266188	0.00359828	1.41e-13	0.433906	4.25e-12	CREG1
Olink_epo	0.0258424	0.00349621	1.47e-13	0.434007	4.4e-12	EPO
Olink_ssc4d	-0.0297379	0.0040356	1.75e-13	0.433618	5.16e-12	SSC4D
Olink_chrdl2	0.0259716	0.00353007	1.91e-13	0.433673	5.57e-12	CHRDL2
Olink_eloa	-0.0260391	0.00354263	2.01e-13	0.433418	5.82e-12	ELOA
Olink_crlf1	0.0266263	0.00362896	2.22e-13	0.433734	6.35e-12	CRLF1
Olink_dsc2	0.0268358	0.00366325	2.41e-13	0.433554	6.85e-12	DSC2
Olink_ptprr	-0.0276709	0.0037777	2.44e-13	0.431661	6.85e-12	PTPRR
Olink_adgrg2	-0.0281736	0.00387691	3.73e-13	0.433657	1.04e-11	ADGRG2
Olink_scgn	0.0258005	0.00355218	3.84e-13	0.433221	1.06e-11	SCGN
Olink_tgm2	-0.0252192	0.00348131	4.42e-13	0.433617	1.21e-11	TGM2
Olink_hmbs	-0.0252831	0.00350354	5.41e-13	0.433058	1.47e-11	HMBS
Olink_cpa1	-0.0248206	0.0034521	6.57e-13	0.43346	1.76e-11	CPA1
Olink_cdhr5	-0.0256309	0.00358457	8.78e-13	0.433637	2.33e-11	CDHR5
Olink_c7	0.0273945	0.00383244	8.95e-13	0.430213	2.36e-11	C7
Olink_umod	-0.025954	0.00363409	9.34e-13	0.433444	2.44e-11	UMOD
Olink_fcn2	-0.0250408	0.0035083	9.63e-13	0.433122	2.49e-11	FCN2
Olink_kdr	-0.0250788	0.00351602	9.98e-13	0.433904	2.56e-11	KDR
Olink_lep	-0.0429019	0.00601943	1.04e-12	0.433634	2.64e-11	LEP
Olink_il1rn	-0.0282349	0.00396456	1.08e-12	0.433333	2.72e-11	IL1RN
Olink_hmcn2	0.0268395	0.00377848	1.24e-12	0.432118	3.09e-11	HMCN2
Olink_afm	-0.0283361	0.00402235	1.89e-12	0.430983	4.68e-11	AFM
Olink_ulbp2	0.0251658	0.00357619	1.99e-12	0.433819	4.89e-11	ULBP2
Olink_fuom	-0.0281978	0.00403378	2.78e-12	0.432049	6.78e-11	FUOM
Olink_cd300lg	0.0252213	0.00361994	3.27e-12	0.433815	7.8e-11	CD300LG
Olink_epha2	0.0260776	0.00374263	3.26e-12	0.432006	7.8e-11	EPHA2
Olink_fap	0.0243614	0.00349678	3.28e-12	0.433423	7.8e-11	FAP
Olink_comp	0.0257354	0.00370353	3.73e-12	0.432726	8.79e-11	COMP
Olink_gpc1	0.0243867	0.00352686	4.75e-12	0.433008	1.11e-10	GPC1
Olink_klk6	-0.0241812	0.00351227	5.86e-12	0.433715	1.36e-10	KLK6
Olink_ca1	-0.0245477	0.00357073	6.29e-12	0.432572	1.45e-10	CA1
Olink_fgfbp3	-0.0260628	0.0037998	7.03e-12	0.431571	1.61e-10	FGFBP3
Olink_mmp12	0.025656	0.00374317	7.26e-12	0.432989	1.64e-10	MMP12
Olink_sord	-0.0248882	0.00363164	7.31e-12	0.433111	1.64e-10	SORD
Olink_guca2a	0.0247133	0.00360683	7.38e-12	0.433862	1.65e-10	GUCA2A
Olink_cfp	-0.026157	0.00382667	8.29e-12	0.430944	1.84e-10	CFP
Olink_mamdc2	0.0260885	0.00383863	1.09e-11	0.431369	2.39e-10	MAMDC2
Olink_tmprss15	0.0237855	0.00350427	1.15e-11	0.433324	2.52e-10	TMPRSS15
Olink_ctrb1	-0.0234686	0.00346585	1.29e-11	0.433783	2.79e-10	CTRB1
Olink_cdh6	0.0237576	0.00351561	1.42e-11	0.433573	3.05e-10	CDH6
Olink_havcr1	0.0261659	0.00387333	1.44e-11	0.433141	3.07e-10	HAVCR1
Olink_hmox1	-0.0240677	0.00356477	1.48e-11	0.433137	3.13e-10	HMOX1
Olink_gsta1	-0.0257143	0.00382082	1.71e-11	0.433506	3.6e-10	GSTA1
Olink_pth	-0.0261729	0.00388916	1.72e-11	0.432222	3.6e-10	PTH
Olink_cfh	-0.0293991	0.00436923	1.74e-11	0.430839	3.6e-10	CFH
Olink_sele	-0.024655	0.00367173	1.9e-11	0.433383	3.92e-10	SELE
Olink_klkb1	-0.0259456	0.00387568	2.19e-11	0.430721	4.48e-10	KLKB1
Olink_pcbd1	-0.0272354	0.00407327	2.32e-11	0.432101	4.7e-10	PCBD1
Olink_ccdc80	0.0260573	0.00389969	2.38e-11	0.433561	4.81e-10	CCDC80
Olink_matn2	0.0238167	0.0035684	2.51e-11	0.4338	5.03e-10	MATN2
Olink_dpp4	-0.0234692	0.00352271	2.73e-11	0.432959	5.38e-10	DPP4
Olink_scly	-0.0247042	0.00370787	2.72e-11	0.433095	5.38e-10	SCLY
Olink_dcbld2	0.0239566	0.00359945	2.85e-11	0.433827	5.59e-10	DCBLD2
Olink_hrc	0.0250336	0.00376558	3.01e-11	0.431391	5.86e-10	HRC
Olink_hbq1	-0.0231472	0.00349006	3.34e-11	0.432963	6.46e-10	HBQ1
Olink_adamtsl5	0.0246975	0.0037314	3.66e-11	0.431336	7.05e-10	ADAMTSL5
Olink_cntn3	-0.0254984	0.00386234	4.1e-11	0.433756	7.84e-10	CNTN3
Olink_ddt	-0.0252098	0.00382827	4.6e-11	0.431439	8.73e-10	DDT
Olink_proc	-0.023254	0.00353306	4.69e-11	0.433168	8.85e-10	PROC
Olink_vgf	-0.0250812	0.00382004	5.24e-11	0.43134	9.82e-10	VGF
Olink_ifi30	-0.0266371	0.00405771	5.28e-11	0.432178	9.83e-10	IFI30
Olink_hspb6	0.0267686	0.00408207	5.52e-11	0.432952	1.02e-09	HSPB6
Olink_s100g	-0.0244828	0.00373855	5.87e-11	0.431337	1.08e-09	S100G
Olink_eng	0.0226794	0.00347121	6.48e-11	0.433355	1.18e-09	ENG
Olink_igdcc4	0.0257803	0.00394533	6.46e-11	0.43143	1.18e-09	IGDCC4
Olink_nfasc	0.0238689	0.0036734	8.23e-11	0.433308	1.49e-09	NFASC
Olink_igfbp4	0.0249306	0.00385996	1.07e-10	0.434301	1.91e-09	IGFBP4
Olink_psmg3	-0.0224873	0.00352526	1.8e-10	0.433842	3.21e-09	PSMG3
Olink_adh1b	-0.0257588	0.00404195	1.87e-10	0.431934	3.32e-09	ADH1B
Olink_pla2g1b	-0.0227919	0.00358926	2.17e-10	0.433125	3.82e-09	PLA2G1B
Olink_cdh5	0.0218396	0.00344867	2.43e-10	0.433325	4.25e-09	CDH5
Olink_csf3	-0.0226508	0.00359322	2.93e-10	0.433065	5.1e-09	CSF3
Olink_enpp2	0.0266964	0.00423743	3e-10	0.43332	5.19e-09	ENPP2
Olink_gchfr	-0.0246394	0.00394261	4.16e-10	0.433328	7.15e-09	GCHFR
Olink_flrt2	0.0218743	0.00350486	4.38e-10	0.433693	7.49e-09	FLRT2
Olink_icam4	-0.0216119	0.00346757	4.63e-10	0.433821	7.86e-09	ICAM4
Olink_cspg4	0.0242938	0.00390988	5.23e-10	0.431375	8.84e-09	CSPG4
Olink_thop1	-0.0226598	0.00364946	5.37e-10	0.433542	9.03e-09	THOP1
Olink_cpb1	-0.0214384	0.00345401	5.45e-10	0.433307	9.1e-09	CPB1
Olink_rida	-0.0250691	0.00404445	5.76e-10	0.431904	9.56e-09	RIDA
Olink_rnaset2	0.022126	0.00357769	6.28e-10	0.433163	1.04e-08	RNASET2
Olink_spink2	-0.0251687	0.00408011	6.95e-10	0.431899	1.14e-08	SPINK2
Olink_spon1	0.0226186	0.00366698	6.96e-10	0.433724	1.14e-08	SPON1
Olink_apcs	-0.0267857	0.00436698	8.66e-10	0.430955	1.41e-08	APCS
Olink_nos1	0.0229031	0.00375194	1.04e-09	0.433137	1.68e-08	NOS1
Olink_ca2	-0.0215463	0.0035366	1.12e-09	0.434151	1.8e-08	CA2
Olink_lamp3	-0.0218814	0.00360557	1.3e-09	0.43306	2.07e-08	LAMP3
Olink_prss2	-0.021073	0.00348087	1.42e-09	0.433143	2.26e-08	PRSS2
Olink_prelp	0.0219277	0.00362885	1.53e-09	0.433698	2.41e-08	PRELP
Olink_robo2	0.0219503	0.00363346	1.54e-09	0.433564	2.42e-08	ROBO2
Olink_gsta3	-0.0225827	0.00376689	2.05e-09	0.433666	3.2e-08	GSTA3
Olink_susd2	0.0217009	0.00362097	2.07e-09	0.433666	3.22e-08	SUSD2
Olink_tnfrsf4	0.0215119	0.00359237	2.14e-09	0.433049	3.3e-08	TNFRSF4
Olink_smoc2	0.0225242	0.00376218	2.15e-09	0.433523	3.3e-08	SMOC2
Olink_tnfrsf12a	0.0225596	0.0037715	2.22e-09	0.433727	3.4e-08	TNFRSF12A
Olink_ccn5	0.0237724	0.00398384	2.43e-09	0.433663	3.7e-08	CCN5
Olink_yod1	-0.0228989	0.00384077	2.51e-09	0.43362	3.8e-08	YOD1
Olink_ca12	0.0207429	0.00348638	2.71e-09	0.433198	4.08e-08	CA12
Olink_gp1ba	-0.0205504	0.00346299	2.97e-09	0.433231	4.45e-08	GP1BA
Olink_ambp	0.0223103	0.00376662	3.18e-09	0.433017	4.74e-08	AMBP
Olink_vsig4	0.022655	0.00383195	3.4e-09	0.433856	5.04e-08	VSIG4
Olink_pkd1	0.0235002	0.00399914	4.23e-09	0.43121	6.24e-08	PKD1
Olink_aldh1a1	-0.0214591	0.00365415	4.32e-09	0.433649	6.35e-08	ALDH1A1
Olink_edil3	0.0211123	0.00359568	4.35e-09	0.433667	6.35e-08	EDIL3
Olink_pof1b	0.0222719	0.00379631	4.48e-09	0.432208	6.51e-08	POF1B
Olink_hgfac	-0.0220558	0.00376066	4.53e-09	0.431394	6.55e-08	HGFAC
Olink_ncan	-0.0222716	0.00380343	4.78e-09	0.433538	6.89e-08	NCAN
Olink_lrp1	0.0210846	0.00360615	5.04e-09	0.433183	7.22e-08	LRP1
Olink_mia	-0.0202899	0.00347394	5.23e-09	0.433708	7.46e-08	MIA
Olink_adam23	0.0201716	0.00345522	5.32e-09	0.433213	7.54e-08	ADAM23
Olink_angptl2	-0.0214671	0.00368633	5.8e-09	0.433225	8.19e-08	ANGPTL2
Olink_xpnpep2	-0.0203745	0.00350154	5.97e-09	0.433705	8.39e-08	XPNPEP2
Olink_mcam	0.0209791	0.00360948	6.2e-09	0.43311	8.68e-08	MCAM
Olink_mmp10	0.0202106	0.00348609	6.77e-09	0.434431	9.43e-08	MMP10
Olink_ahsp	-0.020788	0.00358676	6.84e-09	0.433652	9.48e-08	AHSP
Olink_pon2	-0.020577	0.00355077	6.87e-09	0.433657	9.48e-08	PON2
Olink_cntn4	0.0204884	0.00353977	7.16e-09	0.433638	9.83e-08	CNTN4
Olink_apoc1	-0.0224277	0.00387622	7.26e-09	0.430615	9.92e-08	APOC1
Olink_msln	-0.0205074	0.0035494	7.62e-09	0.432907	1.04e-07	MSLN
Olink_rtbdn	-0.0205733	0.00356167	7.68e-09	0.433174	1.04e-07	RTBDN
Olink_cilp	0.0227439	0.00394136	7.96e-09	0.431302	1.07e-07	CILP
Olink_ces1	-0.0214732	0.0037263	8.33e-09	0.433526	1.12e-07	CES1
Olink_dsg2	0.0208262	0.00361686	8.56e-09	0.433634	1.14e-07	DSG2
Olink_ifng	-0.0201594	0.00350304	8.73e-09	0.432985	1.16e-07	IFNG
Olink_prss53	-0.0212791	0.00370343	9.21e-09	0.431379	1.22e-07	PRSS53
Olink_acy1	-0.0224075	0.00390421	9.56e-09	0.433423	1.26e-07	ACY1
Olink_slitrk2	0.0206238	0.00359386	9.6e-09	0.432834	1.26e-07	SLITRK2
Olink_cat	-0.0218496	0.00382317	1.1e-08	0.431716	1.43e-07	CAT
Olink_lrtm2	-0.0225243	0.00394123	1.1e-08	0.431197	1.43e-07	LRTM2
Olink_nectin2	0.0203886	0.0035695	1.12e-08	0.433362	1.45e-07	NECTIN2
Olink_megf10	0.0198885	0.00348437	1.15e-08	0.433652	1.48e-07	MEGF10
Olink_psmd9	-0.0199324	0.00349507	1.18e-08	0.433164	1.52e-07	PSMD9
Olink_arg1	-0.0197401	0.00346313	1.2e-08	0.43234	1.54e-07	ARG1
Olink_myom2	0.0217081	0.00381454	1.27e-08	0.433576	1.62e-07	MYOM2
Olink_lgals4	0.0206514	0.00363968	1.4e-08	0.433648	1.78e-07	LGALS4
Olink_bche	-0.0221604	0.00391252	1.49e-08	0.431435	1.88e-07	BCHE
Olink_klk3	-0.0364424	0.00643611	1.5e-08	0.431286	1.89e-07	KLK3
Olink_tnfrsf19	0.0207243	0.00366994	1.64e-08	0.432822	2.05e-07	TNFRSF19
Olink_prdx2	-0.0213824	0.00378903	1.68e-08	0.43017	2.09e-07	PRDX2
Olink_rbp5	-0.021753	0.00386046	1.76e-08	0.433155	2.18e-07	RBP5
Olink_tgfbi	-0.020086	0.00356782	1.81e-08	0.432752	2.24e-07	TGFBI
Olink_tpk1	-0.0209457	0.00372264	1.85e-08	0.431171	2.27e-07	TPK1
Olink_ckb	0.0238605	0.00424305	1.88e-08	0.43128	2.3e-07	CKB
Olink_lair1	0.0212099	0.0037731	1.91e-08	0.43364	2.32e-07	LAIR1
Olink_b4galt1	0.0199551	0.00355476	1.99e-08	0.433472	2.42e-07	B4GALT1
Olink_gcg	0.0199762	0.00356356	2.09e-08	0.433612	2.52e-07	GCG
Olink_tnfrsf21	0.0197717	0.00353365	2.21e-08	0.433503	2.66e-07	TNFRSF21
Olink_smndc1	-0.021104	0.00377342	2.25e-08	0.431119	2.69e-07	SMNDC1
Olink_ak1	-0.0196444	0.003518	2.36e-08	0.433403	2.82e-07	AK1
Olink_kynu	-0.0201879	0.00363503	2.81e-08	0.433176	3.34e-07	KYNU
Olink_blvrb	-0.0194432	0.00350636	2.95e-08	0.433605	3.49e-07	BLVRB
Olink_sost	-0.0208274	0.00375723	2.98e-08	0.43334	3.52e-07	SOST
Olink_esam	0.0194399	0.00351053	3.08e-08	0.433215	3.62e-07	ESAM
Olink_gpnmb	0.019682	0.00355987	3.24e-08	0.433276	3.79e-07	GPNMB
Olink_crisp2	-0.0220885	0.00399641	3.27e-08	0.432806	3.81e-07	CRISP2
Olink_dll1	0.0199758	0.00362005	3.44e-08	0.433665	4e-07	DLL1
Olink_chga	0.0209984	0.00380632	3.47e-08	0.431263	4.01e-07	CHGA
Olink_ddi2	-0.0209217	0.00379269	3.48e-08	0.431793	4.01e-07	DDI2
Olink_egflam	0.0205978	0.00374668	3.87e-08	0.431104	4.44e-07	EGFLAM
Olink_ncs1	0.0208801	0.00380899	4.23e-08	0.4328	4.83e-07	NCS1
Olink_mln	-0.0202053	0.00370791	5.08e-08	0.433713	5.78e-07	MLN
Olink_dcc	-0.0206814	0.00379738	5.18e-08	0.432004	5.86e-07	DCC
Olink_fabp2	-0.0189154	0.00348637	5.81e-08	0.433382	6.55e-07	FABP2
Olink_ghr	-0.022423	0.0041363	5.96e-08	0.431778	6.7e-07	GHR
Olink_wfikkn1	-0.0198912	0.00370441	7.93e-08	0.433583	8.88e-07	WFIKKN1
Olink_gp2	0.0194163	0.00361979	8.18e-08	0.433053	9.13e-07	GP2
Olink_acp5	-0.0192844	0.00360354	8.76e-08	0.433041	9.74e-07	ACP5
Olink_cela2a	-0.0200371	0.00374571	8.87e-08	0.431239	9.83e-07	CELA2A
Olink_ephb4	0.0187832	0.0035146	9.11e-08	0.433191	1.01e-06	EPHB4
Olink_cd27	0.0190705	0.00357845	9.91e-08	0.433641	1.09e-06	CD27
Olink_fam3b	0.018687	0.00350918	1.01e-07	0.433114	1.11e-06	FAM3B
Olink_pts	-0.0197909	0.00372123	1.05e-07	0.432796	1.15e-06	PTS
Olink_ggh	-0.0194875	0.00366902	1.09e-07	0.433397	1.19e-06	GGH
Olink_klf4	-0.0202552	0.00381511	1.11e-07	0.431795	1.2e-06	KLF4
Olink_apol1	-0.0200562	0.00378228	1.15e-07	0.430973	1.24e-06	APOL1
Olink_hsd11b1	-0.0192089	0.00363396	1.26e-07	0.433692	1.35e-06	HSD11B1
Olink_furin	-0.0204975	0.00388021	1.28e-07	0.433635	1.37e-06	FURIN
Olink_tafa5	-0.0190188	0.00360261	1.3e-07	0.433109	1.39e-06	TAFA5
Olink_acvrl1	0.0197738	0.00374721	1.32e-07	0.433643	1.4e-06	ACVRL1
Olink_hagh	-0.0186011	0.00352896	1.36e-07	0.4329	1.44e-06	HAGH
Olink_ccl22	-0.0189565	0.00360476	1.46e-07	0.433579	1.54e-06	CCL22
Olink_col3a1	0.019615	0.00373045	1.46e-07	0.431226	1.54e-06	COL3A1
Olink_f7	-0.0190324	0.00362084	1.48e-07	0.432985	1.55e-06	F7
Olink_ssc5d	-0.0194914	0.00371765	1.59e-07	0.433036	1.66e-06	SSC5D
Olink_tnfrsf1a	0.0201291	0.00384227	1.62e-07	0.433566	1.69e-06	TNFRSF1A
Olink_il6st	0.0184119	0.00351668	1.65e-07	0.433358	1.71e-06	IL6ST
Olink_acta2	0.0200708	0.00383656	1.69e-07	0.433582	1.74e-06	ACTA2
Olink_hnmt	-0.0198244	0.00379925	1.82e-07	0.433576	1.87e-06	HNMT
Olink_tnc	0.018104	0.00347	1.82e-07	0.433033	1.87e-06	TNC
Olink_fabp4	-0.024475	0.00469838	1.9e-07	0.433174	1.95e-06	FABP4
Olink_upb1	-0.0208645	0.00401024	1.97e-07	0.431109	2.01e-06	UPB1
Olink_apod	0.0203433	0.00392901	2.26e-07	0.431949	2.29e-06	APOD
Olink_ifngr1	0.0182461	0.00352796	2.33e-07	0.433417	2.35e-06	IFNGR1
Olink_mri1	-0.0194169	0.00376621	2.54e-07	0.431961	2.56e-06	MRI1
Olink_itgb6	0.0192507	0.00373708	2.6e-07	0.432906	2.61e-06	ITGB6
Olink_fstl1	0.0195513	0.00379966	2.68e-07	0.431144	2.68e-06	FSTL1
Olink_nbl1	0.0185071	0.0036028	2.8e-07	0.433617	2.8e-06	NBL1
Olink_nagk	-0.0195392	0.00381783	3.1e-07	0.431273	3.09e-06	NAGK
Olink_rab6a	-0.0180537	0.00352929	3.14e-07	0.433671	3.11e-06	RAB6A
Olink_pcolce	0.0305018	0.00596614	3.21e-07	0.423636	3.17e-06	PCOLCE
Olink_crybb2	0.019087	0.00374903	3.57e-07	0.431283	3.52e-06	CRYBB2
Olink_psmg4	-0.0193282	0.00380534	3.81e-07	0.432087	3.73e-06	PSMG4
Olink_enpp6	0.0206233	0.00406094	3.82e-07	0.431134	3.74e-06	ENPP6
Olink_ces2	-0.0182302	0.00359135	3.87e-07	0.433084	3.77e-06	CES2
Olink_sdc4	-0.0175701	0.00346834	4.08e-07	0.433338	3.96e-06	SDC4
Olink_ntf3	0.0175606	0.00347387	4.32e-07	0.433664	4.18e-06	NTF3
Olink_wdr46	-0.0188027	0.0037298	4.65e-07	0.430601	4.48e-06	WDR46
Olink_dnph1	-0.017524	0.00348301	4.89e-07	0.43313	4.69e-06	DNPH1
Olink_nxph1	-0.0177799	0.00353349	4.88e-07	0.432993	4.69e-06	NXPH1
Olink_dscam	-0.0188088	0.00374935	5.28e-07	0.431095	5.05e-06	DSCAM
Olink_srp14	-0.0177332	0.00353727	5.37e-07	0.433076	5.11e-06	SRP14
Olink_bola2_bola2b	-0.0190253	0.00379793	5.48e-07	0.431124	5.2e-06	BOLA2_BOLA2B
Olink_ret	0.0182965	0.00365672	5.65e-07	0.433075	5.34e-06	RET
Olink_col5a1	0.0189523	0.00378899	5.7e-07	0.431718	5.37e-06	COL5A1
Olink_mybpc1	0.0199748	0.00399427	5.73e-07	0.431081	5.39e-06	MYBPC1
Olink_gfral	-0.0194731	0.0038994	5.94e-07	0.43163	5.57e-06	GFRAL
Olink_dsg4	-0.0176873	0.00354812	6.22e-07	0.432901	5.81e-06	DSG4
Olink_ccl3	-0.0178747	0.00359172	6.49e-07	0.433655	6.04e-06	CCL3
Olink_phospho1	0.0185923	0.00373678	6.53e-07	0.433525	6.06e-06	PHOSPHO1
Olink_aplp1	-0.0177254	0.0035774	7.26e-07	0.433324	6.72e-06	APLP1
Olink_tff2	0.0177704	0.00358762	7.32e-07	0.433305	6.75e-06	TFF2
Olink_pilrb	0.0175956	0.00355451	7.44e-07	0.433324	6.84e-06	PILRB
Olink_pinlyp	-0.0186844	0.00378303	7.88e-07	0.431709	7.22e-06	PINLYP
Olink_pgf	0.0193714	0.00392683	8.12e-07	0.4331	7.42e-06	PGF
Olink_dpp10	-0.0172369	0.00349864	8.39e-07	0.433649	7.64e-06	DPP10
Olink_pltp	0.017878	0.00363733	8.9e-07	0.43327	8.08e-06	PLTP
Olink_gusb	-0.0192033	0.003913	9.25e-07	0.432987	8.37e-06	GUSB
Olink_cytl1	-0.0191059	0.00389923	9.62e-07	0.431176	8.66e-06	CYTL1
Olink_mylpf	0.0190536	0.0038883	9.61e-07	0.431925	8.66e-06	MYLPF
Olink_ceacam20	0.0182881	0.00374381	1.04e-06	0.430771	9.31e-06	CEACAM20
Olink_sult2a1	-0.0175235	0.00358864	1.05e-06	0.433644	9.37e-06	SULT2A1
Olink_bmp10	0.0195274	0.0040006	1.06e-06	0.431701	9.44e-06	BMP10
Olink_sod2	0.0172987	0.00354782	1.09e-06	0.433523	9.65e-06	SOD2
Olink_folr2	0.0177588	0.00365005	1.15e-06	0.433414	1.02e-05	FOLR2
Olink_cd209	0.0168528	0.00346694	1.17e-06	0.432518	1.03e-05	CD209
Olink_pilra	0.0175121	0.00361235	1.25e-06	0.43352	1.1e-05	PILRA
Olink_nell1	-0.0167825	0.00346771	1.3e-06	0.433582	1.15e-05	NELL1
Olink_mep1b	-0.0169197	0.00350429	1.38e-06	0.43331	1.21e-05	MEP1B
Olink_fam3d	0.0180082	0.00373968	1.47e-06	0.431008	1.29e-05	FAM3D
Olink_lyve1	0.0181921	0.00378336	1.53e-06	0.430623	1.33e-05	LYVE1
Olink_rrm2	-0.0169131	0.00352703	1.63e-06	0.43351	1.41e-05	RRM2
Olink_ddr1	0.0167701	0.00350396	1.71e-06	0.433405	1.48e-05	DDR1
Olink_flt4	-0.0169046	0.00353348	1.72e-06	0.433576	1.48e-05	FLT4
Olink_galnt2	-0.016818	0.00351522	1.72e-06	0.432717	1.48e-05	GALNT2
Olink_ptprf	-0.0171129	0.00357865	1.74e-06	0.433125	1.49e-05	PTPRF
Olink_sfrp4	0.0186436	0.0039054	1.81e-06	0.431687	1.55e-05	SFRP4
Olink_khk	-0.0186969	0.0039275	1.94e-06	0.43109	1.65e-05	KHK
Olink_pnliprp1	-0.0176901	0.0037179	1.96e-06	0.431238	1.67e-05	PNLIPRP1
Olink_klk7	-0.0184042	0.00387959	2.1e-06	0.433126	1.78e-05	KLK7
Olink_lgals9	-0.0186654	0.00393657	2.13e-06	0.433127	1.8e-05	LGALS9
Olink_btd	-0.0178454	0.00376952	2.21e-06	0.430613	1.86e-05	BTD
Olink_myl3	0.0191257	0.00404021	2.21e-06	0.431087	1.86e-05	MYL3
Olink_c9orf40	-0.0176092	0.00372652	2.3e-06	0.430996	1.93e-05	C9ORF40
Olink_thpo	-0.0165872	0.00351038	2.31e-06	0.433522	1.93e-05	THPO
Olink_esm1	0.0168552	0.00356937	2.34e-06	0.433531	1.95e-05	ESM1
Olink_c8b	-0.0178176	0.00377437	2.36e-06	0.430612	1.96e-05	C8B
Olink_paep	0.0175643	0.00373267	2.54e-06	0.433494	2.1e-05	PAEP
Olink_ftcd	-0.01903	0.00404507	2.55e-06	0.431215	2.11e-05	FTCD
Olink_acp1	-0.0178246	0.00378955	2.56e-06	0.432036	2.11e-05	ACP1
Olink_tnfsf12	-0.0162718	0.00346518	2.66e-06	0.433073	2.19e-05	TNFSF12
Olink_cd38	-0.0199068	0.00425758	2.94e-06	0.433037	2.41e-05	CD38
Olink_polr2f	-0.0168792	0.0036123	2.98e-06	0.433037	2.43e-05	POLR2F
Olink_clec1a	0.0166508	0.00356468	3e-06	0.433515	2.45e-05	CLEC1A
Olink_nectin4	0.0164103	0.0035233	3.21e-06	0.433562	2.6e-05	NECTIN4
Olink_cd79b	0.0165296	0.00355202	3.27e-06	0.433069	2.65e-05	CD79B
Olink_c7orf50	-0.0172244	0.00370234	3.29e-06	0.431224	2.66e-05	C7ORF50
Olink_il1rl2	-0.0169428	0.00364278	3.31e-06	0.432847	2.67e-05	IL1RL2
Olink_dnaja4	-0.0172853	0.00371729	3.33e-06	0.431224	2.67e-05	DNAJA4
Olink_apex1	-0.0162662	0.00350406	3.46e-06	0.432688	2.76e-05	APEX1
Olink_nell2	-0.0163813	0.00352922	3.47e-06	0.433356	2.76e-05	NELL2
Olink_sftpd	0.0163375	0.00351922	3.45e-06	0.433289	2.76e-05	SFTPD
Olink_dnajb2	-0.0175361	0.003786	3.64e-06	0.431668	2.89e-05	DNAJB2
Olink_hyal1	0.0163077	0.00352625	3.76e-06	0.4337	2.98e-05	HYAL1
Olink_dkk4	0.0163342	0.00354747	4.15e-06	0.433487	3.28e-05	DKK4
Olink_st13	-0.0173552	0.00377033	4.17e-06	0.431664	3.29e-05	ST13
Olink_pebp1	-0.01606	0.0034917	4.25e-06	0.433492	3.34e-05	PEBP1
Olink_carhsp1	-0.0162851	0.00354674	4.41e-06	0.432941	3.46e-05	CARHSP1
Olink_klk10	-0.0158243	0.00345682	4.71e-06	0.433566	3.67e-05	KLK10
Olink_parp1	-0.0159777	0.00349006	4.7e-06	0.43361	3.67e-05	PARP1
Olink_nppc	-0.0181331	0.00396841	4.9e-06	0.433609	3.81e-05	NPPC
Olink_hbz	-0.0168543	0.00369522	5.1e-06	0.431023	3.96e-05	HBZ
Olink_gsn	0.016962	0.0037278	5.38e-06	0.430281	4.16e-05	GSN
Olink_nit1	-0.0172772	0.00379883	5.43e-06	0.431063	4.19e-05	NIT1
Olink_vnn1	-0.0174526	0.00384253	5.59e-06	0.430871	4.3e-05	VNN1
Olink_btn2a1	0.0163628	0.00361806	6.12e-06	0.433343	4.7e-05	BTN2A1
Olink_cpvl	0.0155807	0.00345199	6.39e-06	0.432593	4.89e-05	CPVL
Olink_mep1a	0.0173882	0.0038555	6.5e-06	0.430969	4.95e-05	MEP1A
Olink_pam	0.0158025	0.00350413	6.51e-06	0.432949	4.95e-05	PAM
Olink_acyp1	-0.0169968	0.00377101	6.59e-06	0.432098	5e-05	ACYP1
Olink_atg4a	-0.0158879	0.00352586	6.62e-06	0.433478	5.01e-05	ATG4A
Olink_lepr	0.0164307	0.00364948	6.74e-06	0.433274	5.09e-05	LEPR
Olink_heph	0.0169646	0.00377087	6.85e-06	0.431016	5.16e-05	HEPH
Olink_bglap	-0.0167599	0.00373394	7.19e-06	0.431123	5.4e-05	BGLAP
Olink_b4gat1	-0.0162823	0.00363567	7.54e-06	0.433479	5.65e-05	B4GAT1
Olink_cntn5	-0.016637	0.0037169	7.62e-06	0.433715	5.7e-05	CNTN5
Olink_spink1	0.0159157	0.00356948	8.26e-06	0.433477	6.16e-05	SPINK1
Olink_fga	-0.017959	0.00403074	8.39e-06	0.429609	6.24e-05	FGA
Olink_cdhr2	-0.0197896	0.00447445	9.76e-06	0.43301	7.24e-05	CDHR2
Olink_snca	-0.0167175	0.00378242	9.91e-06	0.431641	7.33e-05	SNCA
Olink_ctrc	-0.0154939	0.00350687	9.98e-06	0.433458	7.36e-05	CTRC
Olink_ebi3_il27	0.0156831	0.00355151	1.01e-05	0.432645	7.42e-05	EBI3_IL27
Olink_adgre5	0.0159079	0.00360308	1.01e-05	0.432967	7.43e-05	ADGRE5
Olink_tgfbr2	0.0168207	0.0038127	1.03e-05	0.433536	7.53e-05	TGFBR2
Olink_glrx	-0.0154527	0.0035044	1.04e-05	0.433142	7.59e-05	GLRX
Olink_cxcl11	-0.0153529	0.00348975	1.09e-05	0.433364	7.92e-05	CXCL11
Olink_erbb2	-0.0165284	0.00375725	1.09e-05	0.433534	7.92e-05	ERBB2
Olink_timp1	0.0160792	0.00365892	1.11e-05	0.432857	8.07e-05	TIMP1
Olink_igfbpl1	0.016412	0.00374305	1.16e-05	0.433262	8.42e-05	IGFBPL1
Olink_pappa	-0.0160046	0.00365065	1.17e-05	0.432818	8.43e-05	PAPPA
Olink_ddc	0.0153934	0.00351297	1.18e-05	0.433204	8.49e-05	DDC
Olink_rspo3	0.0162706	0.00372687	1.27e-05	0.432672	9.12e-05	RSPO3
Olink_ada2	0.0156411	0.00358654	1.3e-05	0.43259	9.29e-05	ADA2
Olink_ace2	0.0172061	0.00395075	1.33e-05	0.433481	9.52e-05	ACE2
Olink_tshb	-0.0150985	0.00347339	1.38e-05	0.433258	9.86e-05	TSHB
Olink_gpr15l	-0.016895	0.00388709	1.39e-05	0.430949	9.86e-05	GPR15L
Olink_cntn1	0.0160773	0.00370867	1.46e-05	0.433077	0.000103585	CNTN1
Olink_c19orf12	-0.0158151	0.00365989	1.56e-05	0.432912	0.000110057	C19ORF12
Olink_clps	-0.0150168	0.00348827	1.67e-05	0.433474	0.000118167	CLPS
Olink_calca	0.0184679	0.0042947	1.71e-05	0.433556	0.000120444	CALCA
Olink_atraid	0.0163708	0.00382269	1.85e-05	0.430942	0.000130131	ATRAID
Olink_atxn3	-0.0159611	0.00374049	1.98e-05	0.431177	0.000139109	ATXN3
Olink_pklr	-0.0147695	0.00346262	2e-05	0.43296	0.000139792	PKLR
Olink_egfr	-0.0150447	0.00353395	2.07e-05	0.433069	0.000144678	EGFR
Olink_ccs	-0.0149034	0.00350267	2.1e-05	0.433446	0.000145843	CCS
Olink_ptprn2	-0.0149954	0.00352739	2.13e-05	0.433555	0.000147957	PTPRN2
Olink_ror1	0.0151593	0.00358104	2.31e-05	0.433246	0.000159861	ROR1
Olink_itgam	0.0148263	0.00351186	2.43e-05	0.433453	0.000167793	ITGAM
Olink_ankrd54	-0.0148034	0.00351326	2.52e-05	0.433447	0.000173609	ANKRD54
Olink_ccl15	0.0147319	0.00350447	2.63e-05	0.433064	0.000180882	CCL15
Olink_actn2	0.0161128	0.00384811	2.83e-05	0.433368	0.000194186	ACTN2
Olink_stab2	-0.0163915	0.00391613	2.85e-05	0.431088	0.000195057	STAB2
Olink_cgref1	0.0147501	0.00352609	2.88e-05	0.433241	0.000196409	CGREF1
Olink_cpe	-0.0145596	0.00348069	2.88e-05	0.432849	0.000196409	CPE
Olink_ptprs	0.014374	0.00344884	3.08e-05	0.433061	0.000209436	PTPRS
Olink_rbp2	-0.0146026	0.00351812	3.32e-05	0.432983	0.000225183	RBP2
Olink_tnr	0.0147831	0.00356656	3.41e-05	0.433435	0.000230395	TNR
Olink_pdgfra	0.014623	0.00353358	3.5e-05	0.433237	0.000236588	PDGFRA
Olink_ccl8	-0.0144367	0.00348967	3.53e-05	0.432807	0.000237417	CCL8
Olink_muc13	0.0147392	0.00356396	3.55e-05	0.432893	0.000238272	MUC13
Olink_pagr1	-0.0155219	0.00375469	3.57e-05	0.431013	0.000238925	PAGR1
Olink_sh2d1a	-0.0143523	0.00347172	3.57e-05	0.433564	0.000238925	SH2D1A
Olink_syt1	-0.0155055	0.00375287	3.61e-05	0.431162	0.000240836	SYT1
Olink_angptl7	0.0145934	0.00353516	3.66e-05	0.432648	0.000243423	ANGPTL7
Olink_entr1	-0.0158138	0.0038304	3.66e-05	0.431012	0.000243423	ENTR1
Olink_ccl27	-0.0150046	0.00363571	3.68e-05	0.433236	0.000244007	CCL27
Olink_fus	-0.01462	0.00354571	3.74e-05	0.43336	0.000247435	FUS
Olink_bgn	0.0144767	0.00352982	4.12e-05	0.433518	0.000271598	BGN
Olink_apoe	-0.0152383	0.00371608	4.13e-05	0.430537	0.000271751	APOE
Olink_tf	0.0153733	0.00375054	4.16e-05	0.430537	0.00027313	TF
Olink_ptn	-0.0151937	0.00371852	4.4e-05	0.433454	0.000287505	PTN
Olink_pvr	0.0141311	0.00345836	4.39e-05	0.433333	0.000287505	PVR
Olink_pepd	-0.0152385	0.00373131	4.44e-05	0.430817	0.000289417	PEPD
Olink_lpl	0.0162114	0.00397204	4.48e-05	0.433231	0.000291929	LPL
Olink_gast	0.0155398	0.00380837	4.5e-05	0.431156	0.000292533	GAST
Olink_skap1	-0.0144271	0.0035388	4.57e-05	0.433534	0.000296353	SKAP1
Olink_mansc1	0.014122	0.00346491	4.59e-05	0.433502	0.000297114	MANSC1
Olink_dtnb	0.0159345	0.00395354	5.58e-05	0.430458	0.000359874	DTNB
Olink_pi16	0.0153738	0.00382061	5.73e-05	0.43081	0.000369148	PI16
Olink_slc39a14	0.0143688	0.00357242	5.78e-05	0.432882	0.000371069	SLC39A14
Olink_chad	-0.0152889	0.00380769	5.95e-05	0.431594	0.000381294	CHAD
Olink_bap18	-0.0152007	0.00379986	6.34e-05	0.431147	0.00040527	BAP18
Olink_setmar	-0.0149122	0.00373023	6.41e-05	0.43343	0.000408901	SETMAR
Olink_cxcl9	-0.0147123	0.00368295	6.49e-05	0.43329	0.000413108	CXCL9
Olink_ca14	0.0151092	0.00378694	6.62e-05	0.432635	0.000420656	CA14
Olink_nsfl1c	-0.0138786	0.00347888	6.63e-05	0.433324	0.000420656	NSFL1C
Olink_cd99	0.016184	0.00405803	6.67e-05	0.43343	0.000421965	CD99
Olink_ccl4	-0.0140192	0.00352277	6.91e-05	0.433134	0.000436467	CCL4
Olink_serpinf2	-0.0153313	0.00385429	6.97e-05	0.429684	0.00043909	SERPINF2
Olink_ubac1	-0.0139232	0.0035061	7.16e-05	0.432965	0.000450277	UBAC1
Olink_stx7	-0.0151758	0.00382572	7.3e-05	0.431946	0.000457724	STX7
Olink_f13b	-0.0149924	0.00378503	7.48e-05	0.430924	0.000467973	F13B
Olink_adam12	0.0157301	0.00397296	7.53e-05	0.431945	0.000470328	ADAM12
Olink_cfb	-0.0160334	0.00405406	7.67e-05	0.430422	0.000478002	CFB
Olink_csf1	0.014359	0.00364201	8.07e-05	0.433285	0.000501978	CSF1
Olink_rgmb	0.0139342	0.00355797	9e-05	0.433317	0.000558685	RGMB
Olink_il10rb	0.0141722	0.00363299	9.59e-05	0.433281	0.000594117	IL10RB
Olink_tdp1	-0.0146115	0.0037471	9.66e-05	0.430461	0.000596787	TDP1
Olink_coch	-0.0148321	0.00380936	9.89e-05	0.430947	0.000610007	COCH
Olink_impact	-0.0145006	0.0037286	0.000100804	0.431135	0.000620318	IMPACT
Olink_kctd5	-0.0150068	0.00386028	0.000101442	0.431772	0.000621897	KCTD5
Olink_psme2	-0.0137828	0.00354557	0.000101486	0.43372	0.000621897	PSME2
Olink_hpgds	-0.0135867	0.00350873	0.000107982	0.433414	0.000660316	HPGDS
Olink_fgf19	0.0134645	0.00348339	0.000111086	0.433278	0.000677879	FGF19
Olink_hspg2	0.0149231	0.00386757	0.000114227	0.43296	0.000695598	HSPG2
Olink_pon1	-0.0145	0.00376126	0.000115858	0.430792	0.000704062	PON1
Olink_cela3a	-0.0133634	0.00346799	0.000116661	0.433214	0.00070747	CELA3A
Olink_il7r	0.0134894	0.00350325	0.000118015	0.433418	0.000714201	IL7R
Olink_cd6	-0.0136032	0.00353414	0.000118713	0.432803	0.000716941	CD6
Olink_sod1	-0.0135761	0.00353089	0.000120729	0.43391	0.000727609	SOD1
Olink_gask1a	-0.0147473	0.00384692	0.000126511	0.433328	0.000759327	GASK1A
Olink_ranbp1	-0.0144702	0.00377421	0.000126283	0.430979	0.000759327	RANBP1
Olink_pdcd5	-0.0132985	0.0034751	0.000129988	0.433309	0.000778596	PDCD5
Olink_psme1	-0.0134921	0.00352679	0.000130617	0.433223	0.000780765	PSME1
Olink_adgre2	0.0137087	0.00358605	0.000132119	0.433274	0.000788129	ADGRE2
Olink_ccl20	-0.0134554	0.00352063	0.000132605	0.432986	0.00078942	CCL20
Olink_il18	-0.0137329	0.00359476	0.000133477	0.433199	0.000792997	IL18
Olink_arsb	-0.0133747	0.00350207	0.000134109	0.432951	0.000795133	ARSB
Olink_dtymk	-0.0143165	0.00374934	0.000134513	0.430939	0.000795913	DTYMK
Olink_tff1	0.0137229	0.00360226	0.00013941	0.433954	0.000823224	TFF1
Olink_ccl7	-0.0137985	0.00362335	0.000140149	0.433534	0.000825919	CCL7
Olink_coq7	-0.0144094	0.00378877	0.000143047	0.430976	0.000841303	COQ7
Olink_pdcd1lg2	0.0132318	0.00348614	0.000147511	0.432949	0.00086581	PDCD1LG2
Olink_ccl26	-0.0132554	0.00349299	0.000147915	0.433533	0.000866442	CCL26
Olink_tfpi	-0.0136047	0.00358812	0.000149873	0.432692	0.000876156	TFPI
Olink_fbp1	-0.0135633	0.00358634	0.000155797	0.433204	0.000908038	FBP1
Olink_kit	-0.0136267	0.00360333	0.000155948	0.432827	0.000908038	KIT
Olink_fgf21	-0.0137576	0.00364597	0.000161258	0.432583	0.000937091	FGF21
Olink_ermap	-0.014767	0.00391592	0.000162815	0.431925	0.000942394	ERMAP
Olink_lhpp	-0.0132637	0.00351726	0.000162765	0.433058	0.000942394	LHPP
Olink_cdh15	0.0150901	0.00400505	0.000164905	0.433407	0.000950722	CDH15
Olink_marco	-0.013579	0.00360367	0.000164696	0.433202	0.000950722	MARCO
Olink_ceacam16	0.0143649	0.00381419	0.000165993	0.430885	0.000955112	CEACAM16
Olink_cwc15	-0.0141311	0.00375633	0.000168837	0.431364	0.000969571	CWC15
Olink_col15a1	-0.0151416	0.0040302	0.000172167	0.431041	0.000984822	COL15A1
Olink_snrpb2	-0.014203	0.00377995	0.000171873	0.431122	0.000984822	SNRPB2
Olink_fgf5	0.0141692	0.00377255	0.000172949	0.432757	0.000987363	FGF5
Olink_il17c	0.0133654	0.00356693	0.000179148	0.432756	0.00102076	IL17C
Olink_il2ra	0.0133195	0.0035568	0.00018074	0.432361	0.00102783	IL2RA
Olink_gzmh	-0.0132401	0.00354343	0.000186797	0.433421	0.00106021	GZMH
Olink_slitrk6	0.0131876	0.00353031	0.000187538	0.433421	0.00106235	SLITRK6
Olink_kiaa0319	-0.0142632	0.00382422	0.000191962	0.431119	0.00108113	KIAA0319
Olink_meltf	0.0141287	0.00378788	0.000191752	0.43093	0.00108113	MELTF
Olink_sh3glb2	-0.0139594	0.00374219	0.000191528	0.431119	0.00108113	SH3GLB2
Olink_gpr158	-0.0141013	0.00378369	0.000194138	0.430941	0.00109128	GPR158
Olink_lama4	0.012976	0.00349198	0.000202672	0.433265	0.00113706	LAMA4
Olink_snx15	-0.0140111	0.00378352	0.00021318	0.431561	0.00119373	SNX15
Olink_pqbp1	-0.0129664	0.00350636	0.000217588	0.433398	0.00121608	PQBP1
Olink_cpped1	-0.0128701	0.00348273	0.000219776	0.433297	0.00122596	CPPED1
Olink_tnfrsf14	0.0133471	0.00361328	0.000221088	0.433437	0.00123094	TNFRSF14
Olink_cd46	0.0131089	0.00355932	0.000230788	0.432556	0.0012825	CD46
Olink_slc9a3r2	0.0138135	0.00375563	0.000235291	0.430876	0.00130504	SLC9A3R2
Olink_scg3	-0.0132236	0.00359818	0.000238025	0.433435	0.0013177	SCG3
Olink_gpkow	-0.01309	0.00356486	0.000240968	0.43285	0.00133148	GPKOW
Olink_lta4h	-0.0128154	0.00349239	0.000243272	0.432606	0.00134167	LTA4H
Olink_nt5e	-0.0128884	0.00351416	0.000245132	0.433465	0.00134938	NT5E
Olink_dusp13	-0.0137855	0.00376351	0.000249652	0.430437	0.00137168	DUSP13
Olink_lyar	-0.0127668	0.0034873	0.000251564	0.433394	0.00137959	LYAR
Olink_dnajc9	-0.0137073	0.00374485	0.00025223	0.430874	0.00138065	DNAJC9
Olink_pxdnl	0.0135423	0.00370143	0.000253841	0.430436	0.00138688	PXDNL
Olink_sel1l	0.0140452	0.00384432	0.000259005	0.43096	0.00141245	SEL1L
Olink_il7	-0.0126166	0.00345753	0.000263522	0.43352	0.0014344	IL7
Olink_ptprz1	-0.0149237	0.00409412	0.000267546	0.430921	0.0014536	PTPRZ1
Olink_vsig10l	0.0137448	0.00377978	0.000276821	0.433307	0.0015012	VSIG10L
Olink_pear1	0.0124912	0.00343611	0.000277971	0.433012	0.00150465	PEAR1
Olink_cda	0.0140656	0.00387049	0.000279325	0.431438	0.00150918	CDA
Olink_tcof1	-0.0137137	0.00377727	0.000283123	0.43092	0.00152688	TCOF1
Olink_stc1	-0.0133231	0.00368453	0.000299556	0.43329	0.00161252	STC1
Olink_sf3b4	-0.0125008	0.00346463	0.000308751	0.432933	0.00165897	SF3B4
Olink_tex101	-0.0198176	0.00549488	0.000310651	0.431771	0.00166612	TEX101
Olink_adgrb3	0.012665	0.00351323	0.000312527	0.433466	0.00167311	ADGRB3
Olink_s100p	0.0127443	0.00354442	0.000323967	0.433409	0.00173118	S100P
Olink_tgfa	0.0127614	0.00355546	0.000331963	0.433515	0.00177067	TGFA
Olink_scgb3a1	0.0139899	0.00389929	0.000333871	0.431549	0.00177761	SCGB3A1
Olink_icam5	0.0125372	0.00349539	0.000335112	0.433187	0.00178097	ICAM5
Olink_galnt7	0.0124869	0.00348246	0.000336558	0.432931	0.00178541	GALNT7
Olink_mfap5	0.0134101	0.00376244	0.000365324	0.433006	0.0019345	MFAP5
Olink_odam	-0.012656	0.00355411	0.000369875	0.432763	0.00195505	ODAM
Olink_insl3	-0.0254827	0.00717195	0.000381122	0.431101	0.00201087	INSL3
Olink_krt8	0.0137607	0.00387628	0.000385721	0.431576	0.00203146	KRT8
Olink_bmper	0.0136469	0.00385595	0.000401797	0.431544	0.00211233	BMPER
Olink_smad5	-0.0127418	0.0036187	0.000430177	0.432925	0.00225747	SMAD5
Olink_ptp4a3	-0.0135449	0.00384852	0.000432832	0.431899	0.00226733	PTP4A3
Olink_edn1	0.0138339	0.00393144	0.000434014	0.430947	0.00226945	EDN1
Olink_inhbc	-0.0134428	0.00382176	0.000436148	0.433389	0.00227654	INHBC
Olink_lmod1	0.0141241	0.00401827	0.000440252	0.43092	0.00229386	LMOD1
Olink_idi2	0.0126206	0.00360312	0.000461005	0.432835	0.00239772	IDI2
Olink_nphs1	-0.0132092	0.00377284	0.000463805	0.431898	0.002408	NPHS1
Olink_wfikkn2	0.0128387	0.00367695	0.000480453	0.43342	0.00249	WFIKKN2
Olink_ccl18	-0.0127631	0.00366582	0.000498794	0.432479	0.00258048	CCL18
Olink_rpl14	-0.0132198	0.00379995	0.000503904	0.430943	0.00260232	RPL14
Olink_igsf9	-0.0148918	0.00428124	0.000504958	0.430905	0.00260316	IGSF9
Olink_igbp1	-0.0129448	0.00372733	0.000515311	0.430916	0.00265186	IGBP1
Olink_ltbr	0.0124576	0.00358922	0.000519275	0.432983	0.00266756	LTBR
Olink_wif1	-0.0122883	0.00354669	0.00053127	0.432589	0.00272439	WIF1
Olink_clec5a	0.0124912	0.00360665	0.000533918	0.433052	0.00273317	CLEC5A
Olink_fabp6	-0.0121627	0.003514	0.000538194	0.433413	0.00275025	FABP6
Olink_dpep1	0.0123243	0.00356441	0.000545504	0.433478	0.00277789	DPEP1
Olink_st6gal1	-0.0123193	0.0035629	0.000545374	0.432998	0.00277789	ST6GAL1
Olink_ccn4	0.0122018	0.00353492	0.000557351	0.432588	0.00283328	CCN4
Olink_dpep2	-0.0119935	0.00347763	0.000563641	0.432919	0.00286029	DPEP2
Olink_ube2l6	-0.0128438	0.00373479	0.000584497	0.430901	0.00296098	UBE2L6
Olink_ifnlr1	-0.0122243	0.00355827	0.000592055	0.433502	0.00298891	IFNLR1
Olink_mdga1	0.0122333	0.00356086	0.000591997	0.433371	0.00298891	MDGA1
Olink_satb1	-0.0126973	0.0037003	0.000600997	0.430912	0.00302882	SATB1
Olink_sart1	-0.0129395	0.00377199	0.000603274	0.433287	0.00303506	SART1
Olink_dmp1	-0.0133417	0.00389366	0.000611999	0.430938	0.00307367	DMP1
Olink_casc3	-0.0128795	0.00375989	0.000614288	0.431753	0.00307499	CASC3
Olink_tpm3	0.0129311	0.003775	0.000614367	0.433286	0.00307499	TPM3
Olink_mb	0.0135781	0.00397265	0.000631572	0.432994	0.0031557	MB
Olink_prl	0.0119696	0.00350307	0.000633936	0.433274	0.00316211	PRL
Olink_tie1	-0.0117481	0.00344028	0.000638629	0.432994	0.00318009	TIE1
Olink_igsf3	0.012783	0.00375744	0.000669365	0.432916	0.00332747	IGSF3
Olink_ptgds	0.0126891	0.00373353	0.000677665	0.432414	0.00336301	PTGDS
Olink_pamr1	-0.0127229	0.00376246	0.000721397	0.433378	0.00356792	PAMR1
Olink_pigr	0.0119032	0.0035198	0.000720778	0.433703	0.00356792	PIGR
Olink_serpini1	-0.0129971	0.00384676	0.000728916	0.431453	0.00359902	SERPINI1
Olink_gzmb	-0.0118857	0.00351842	0.00073037	0.433497	0.00360012	GZMB
Olink_ptx3	0.0116815	0.00346271	0.000742733	0.433497	0.0036549	PTX3
Olink_zbp1	-0.0126533	0.00375255	0.000747173	0.431885	0.00367057	ZBP1
Olink_prg2	0.0126486	0.00376494	0.000781327	0.431003	0.00383191	PRG2
Olink_ppp3r1	0.0118488	0.00353153	0.000793812	0.433365	0.00388662	PPP3R1
Olink_crim1	0.012021	0.00359007	0.000813383	0.433234	0.00397578	CRIM1
Olink_icam1	-0.0120685	0.00360544	0.000816654	0.432501	0.00397888	ICAM1
Olink_reg1a	0.0119481	0.00356951	0.000816739	0.432558	0.00397888	REG1A
Olink_tff3	0.0117257	0.00351719	0.000857212	0.432959	0.0041691	TFF3
Olink_plxdc1	0.0116585	0.0035068	0.00088632	0.433366	0.00430351	PLXDC1
Olink_entpd5	-0.0116813	0.00351649	0.000894868	0.433386	0.00433781	ENTPD5
Olink_c1s	-0.0126118	0.00380064	0.000906331	0.430458	0.0043861	C1S
Olink_lamp2	-0.0123163	0.00372401	0.000942814	0.43394	0.00455512	LAMP2
Olink_pga4	0.0124724	0.00377654	0.000958744	0.430738	0.00462443	PGA4
Olink_tnfrsf11a	0.0123369	0.00374373	0.000983725	0.432943	0.00473711	TNFRSF11A
Olink_aarsd1	-0.0115687	0.00351694	0.00100468	0.432907	0.00483005	AARSD1
Olink_zhx2	-0.0123541	0.00375913	0.00101549	0.431076	0.00487403	ZHX2
Olink_tnfsf13	0.0119843	0.00364869	0.00102214	0.433229	0.00489789	TNFSF13
Olink_plb1	-0.0129021	0.00393361	0.00103909	0.431076	0.00497097	PLB1
Olink_ahsg	-0.0121824	0.00372657	0.00107993	0.430735	0.00515569	AHSG
Olink_hnrnpul1	-0.0123307	0.00377234	0.00108123	0.430898	0.00515569	HNRNPUL1
Olink_rln1	0.0123932	0.00379719	0.00110019	0.430897	0.00523755	RLN1
Olink_fabp1	-0.0120584	0.00369853	0.00111369	0.433393	0.0052932	FABP1
Olink_vwc2	0.0120198	0.00369531	0.00114383	0.433543	0.00542763	VWC2
Olink_lrp11	0.0116768	0.00360045	0.00118295	0.433159	0.00560414	LRP11
Olink_cndp1	-0.0112803	0.00348734	0.00121876	0.432836	0.00576446	CNDP1
Olink_hbegf	-0.0112377	0.00347477	0.00122115	0.432697	0.00576642	HBEGF
Olink_pdgfc	-0.0113796	0.00352237	0.00123588	0.433359	0.00582659	PDGFC
Olink_tbc1d17	-0.0113385	0.00352212	0.00128622	0.432812	0.00604442	TBC1D17
Olink_vit	0.0132689	0.00412121	0.00128443	0.430881	0.00604442	VIT
Olink_abo	0.0118619	0.0036991	0.00134372	0.43073	0.00630449	ABO
Olink_il1r2	0.0113707	0.00354835	0.00135386	0.433337	0.00634188	IL1R2
Olink_tnfrsf9	0.0116586	0.00365328	0.00141745	0.433352	0.00662914	TNFRSF9
Olink_echdc3	-0.0121321	0.00380263	0.00142162	0.430879	0.006638	ECHDC3
Olink_suox	-0.0123003	0.00386023	0.00144152	0.43089	0.00672019	SUOX
Olink_alpi	0.0119706	0.00375823	0.00144776	0.431868	0.00673854	ALPI
Olink_tcn2	0.0112145	0.00352687	0.00147499	0.433004	0.00685438	TCN2
Olink_cpox	-0.0119914	0.00377502	0.00149164	0.431867	0.00691636	CPOX
Olink_enah	0.0113414	0.00357121	0.0014953	0.432709	0.00691636	ENAH
Olink_rpe	-0.0118883	0.00374341	0.00149543	0.43058	0.00691636	RPE
Olink_clgn	0.0120044	0.00378253	0.00150654	0.43173	0.00694577	CLGN
Olink_tnfsf11	-0.0111955	0.00352753	0.00150574	0.433481	0.00694577	TNFSF11
Olink_celsr2	-0.0120621	0.00380333	0.00151791	0.43151	0.00698716	CELSR2
Olink_bsg	0.0114241	0.00360518	0.00153165	0.432747	0.00703931	BSG
Olink_mmp8	-0.0110235	0.00348616	0.00156752	0.433292	0.00719289	MMP8
Olink_tsnax	-0.0119082	0.0037693	0.00158285	0.433262	0.00725181	TSNAX
Olink_acan	-0.0118431	0.00375796	0.00162557	0.43291	0.00743591	ACAN
Olink_postn	0.0117218	0.00372413	0.00164769	0.430984	0.0075253	POSTN
Olink_cga	-0.015644	0.00497265	0.00165611	0.43336	0.00755195	CGA
Olink_qsox1	0.0117461	0.00373483	0.00166198	0.431688	0.00756693	QSOX1
Olink_clstn3	-0.0119039	0.00378747	0.00167363	0.431064	0.00760814	CLSTN3
Olink_lta	-0.0110741	0.00353832	0.00175057	0.433478	0.00794552	LTA
Olink_f2	-0.0116179	0.00372361	0.00180939	0.430441	0.00819974	F2
Olink_vcam1	0.0110211	0.00353557	0.00182675	0.432773	0.00826561	VCAM1
Olink_lpo	0.010949	0.00351396	0.00183523	0.43257	0.00829115	LPO
Olink_fgf9	-0.0117308	0.00377032	0.00186365	0.432075	0.00840657	FGF9
Olink_anxa2	-0.0119246	0.00384269	0.00191586	0.43109	0.00862874	ANXA2
Olink_prap1	0.0133678	0.00431166	0.00193396	0.43098	0.00869687	PRAP1
Olink_fam20a	-0.0124318	0.00402706	0.00202281	0.43087	0.00908243	FAM20A
Olink_tbca	-0.0115705	0.00375362	0.00205407	0.431502	0.00920868	TBCA
Olink_pbld	-0.0110909	0.00360004	0.00206575	0.432801	0.00924685	PBLD
Olink_cd302	0.0115352	0.00374831	0.00208915	0.432891	0.00930883	CD302
Olink_f11	-0.0116882	0.00379775	0.00208767	0.43027	0.00930883	F11
Olink_vmo1	0.0108791	0.00353438	0.00208453	0.432891	0.00930883	VMO1
Olink_gipc2	0.0119399	0.00388148	0.00209857	0.431058	0.00933654	GIPC2
Olink_npm1	-0.0208959	0.00680322	0.0021345	0.432931	0.00948198	NPM1
Olink_adgrf5	-0.0116463	0.00379862	0.00217134	0.430868	0.00963101	ADGRF5
Olink_sell	-0.0115966	0.00378738	0.0022007	0.430436	0.00974645	SELL
Olink_clec4m	0.0114085	0.00373097	0.00223131	0.430742	0.00985213	CLEC4M
Olink_igfbp6	0.0125304	0.00409768	0.00222998	0.432576	0.00985213	IGFBP6
Olink_bag6	0.0106797	0.00349473	0.00224468	0.433366	0.00989625	BAG6
Olink_tnf	-0.0109035	0.00357002	0.00225788	0.433341	0.00993944	TNF
Olink_clns1a	-0.0113891	0.00373623	0.00230286	0.431719	0.0101222	CLNS1A
Olink_faslg	-0.0109925	0.0036075	0.00231155	0.432924	0.0101451	FASLG
Olink_rln2	0.0117827	0.00386936	0.00232719	0.431787	0.0101985	RLN2
Olink_rilp	-0.0105214	0.00345893	0.00235288	0.432683	0.0102956	RILP
Olink_msr1	0.0114496	0.00377113	0.00239768	0.433245	0.010476	MSR1
Olink_cd86	-0.0113763	0.00375122	0.00242534	0.430817	0.010581	CD86
Olink_hddc2	-0.0112387	0.00371039	0.00245542	0.430816	0.0106963	HDDC2
Olink_megf9	-0.0106911	0.00354034	0.00253084	0.432818	0.0109921	MEGF9
Olink_myl1	0.0114784	0.00380075	0.00252895	0.43325	0.0109921	MYL1
Olink_tcl1a	-0.0105282	0.00350237	0.0026484	0.433052	0.0114856	TCL1A
Olink_cxcl16	0.0107028	0.0035623	0.00266197	0.432869	0.0115273	CXCL16
Olink_fen1	-0.0105838	0.0035275	0.00269803	0.433341	0.0116662	FEN1
Olink_ing1	-0.0105183	0.00351508	0.00277003	0.432901	0.0119598	ING1
Olink_tpmt	-0.0104197	0.00348667	0.00280557	0.43334	0.0120954	TPMT
Olink_serpina1	0.0111033	0.00371667	0.00281492	0.430725	0.0121178	SERPINA1
Olink_bcam	0.0105053	0.00351744	0.00282213	0.433348	0.012131	BCAM
Olink_dlk1	0.0106636	0.00357715	0.00287433	0.432962	0.0123372	DLK1
Olink_serpina5	-0.0113264	0.00380341	0.0029034	0.431026	0.0124438	SERPINA5
Olink_sema4d	-0.0102675	0.00345423	0.00295583	0.433241	0.0126499	SEMA4D
Olink_cd55	0.0107804	0.00363197	0.00299709	0.433314	0.0128077	CD55
Olink_cpb2	-0.0111129	0.00376185	0.00313748	0.430277	0.0133881	CPB2
Olink_cfhr5	-0.0110863	0.0037658	0.00324249	0.431529	0.013816	CFHR5
Olink_cd244	-0.0102357	0.00347816	0.00325361	0.432917	0.0138432	CD244
Olink_hsdl2	-0.0112144	0.00381167	0.00326143	0.430895	0.0138563	HSDL2
Olink_fcrl6	-0.0102995	0.00350546	0.00330358	0.433464	0.0140006	FCRL6
Olink_smpdl3a	-0.0102432	0.00348647	0.00330496	0.432934	0.0140006	SMPDL3A
Olink_cbs	-0.0113472	0.00386895	0.00336008	0.430894	0.0142135	CBS
Olink_hdgfl2	-0.0110126	0.00375648	0.00337378	0.431046	0.0142508	HDGFL2
Olink_plaur	0.010675	0.00366398	0.00357566	0.433854	0.0150818	PLAUR
Olink_nmnat1	-0.0103254	0.00354813	0.00361485	0.433332	0.0152251	NMNAT1
Olink_plxnb2	0.0104735	0.00360056	0.00362931	0.432903	0.015264	PLXNB2
Olink_sdc1	0.0104157	0.00358188	0.00364035	0.433135	0.0152884	SDC1
Olink_gmpr	-0.0101651	0.0034998	0.00368017	0.432914	0.0154114	GMPR
Olink_reg3g	-0.0108484	0.00373452	0.00367582	0.430368	0.0154114	REG3G
Olink_orm1	-0.0111059	0.00383387	0.00377209	0.430825	0.0157737	ORM1
Olink_krt19	0.0102652	0.00354526	0.00378756	0.433366	0.0158158	KRT19
Olink_itga6	-0.00995653	0.00344781	0.0038814	0.433461	0.0161845	ITGA6
Olink_cdh17	0.0100261	0.00347255	0.00388822	0.433133	0.0161892	CDH17
Olink_fhit	-0.0100928	0.00349619	0.00389359	0.432787	0.0161892	FHIT
Olink_tp53i3	-0.0110479	0.00383397	0.00395895	0.432005	0.0164375	TP53I3
Olink_gfra3	0.0104301	0.00362236	0.00398646	0.432971	0.0165283	GFRA3
Olink_nedd4l	-0.0108594	0.00377248	0.00399667	0.431842	0.0165471	NEDD4L
Olink_ampd3	-0.0107104	0.00372534	0.00404223	0.431042	0.0167121	AMPD3
Olink_adamts8	0.0100516	0.00349776	0.00405822	0.433404	0.01674	ADAMTS8
Olink_golm2	-0.0104202	0.00362622	0.00406044	0.433234	0.01674	GOLM2
Olink_afp	-0.0102499	0.00357204	0.00411335	0.433338	0.0169342	AFP
Olink_arl2bp	-0.0107463	0.00375296	0.00419308	0.433237	0.0172155	ARL2BP
Olink_slmap	0.0106925	0.00373421	0.00419346	0.430803	0.0172155	SLMAP
Olink_rarres2	-0.010879	0.00380157	0.00421529	0.432993	0.0172809	RARRES2
Olink_fshb	-0.0169273	0.00592033	0.0042494	0.430888	0.0173963	FSHB
Olink_pon3	-0.0110536	0.00387113	0.00430024	0.433198	0.0175799	PON3
Olink_csrp3	0.0108799	0.00382402	0.00444149	0.433235	0.018132	CSRP3
Olink_ctsf	0.0101686	0.00357518	0.00445397	0.433402	0.0181575	CTSF
Olink_serping1	-0.0107616	0.00378574	0.00447601	0.430269	0.018222	SERPING1
Olink_tnfrsf1b	0.0104313	0.00367167	0.00449896	0.433338	0.0182899	TNFRSF1B
Olink_nudt15	-0.0105923	0.00373781	0.00460169	0.433234	0.0186816	NUDT15
Olink_c2	-0.010068	0.00355714	0.00465161	0.432753	0.018858	C2
Olink_fndc1	-0.0108307	0.00383402	0.00473189	0.431038	0.0191305	FNDC1
Olink_gpa33	-0.0099127	0.00350876	0.00472809	0.432873	0.0191305	GPA33
Olink_lipf	-0.0107987	0.00382364	0.00474233	0.430885	0.0191462	LIPF
Olink_gdf2	0.010609	0.00376353	0.00482069	0.433129	0.0194357	GDF2
Olink_klk13	-0.0100576	0.00357566	0.00491319	0.432537	0.0197813	KLK13
Olink_itgal	-0.0107093	0.00381139	0.00495931	0.431837	0.0199396	ITGAL
Olink_fas	0.0103519	0.00368986	0.00502589	0.432804	0.0201795	FAS
Olink_tppp3	-0.00981868	0.00350185	0.00505161	0.432782	0.0202549	TPPP3
Olink_btc	-0.00977367	0.0034903	0.00510862	0.433327	0.0204555	BTC
Olink_tmsb10	-0.00988207	0.00353521	0.00518683	0.433335	0.0207402	TMSB10
Olink_art3	0.0107793	0.00385935	0.00522341	0.432805	0.0208457	ART3
Olink_dsg3	0.0102024	0.00365369	0.00523461	0.432375	0.0208457	DSG3
Olink_mnda	-0.00970389	0.00347513	0.00523424	0.433064	0.0208457	MNDA
Olink_amy2b	-0.0102046	0.00365603	0.00525425	0.432437	0.0208671	AMY2B
Olink_il1b	-0.00973992	0.00348938	0.00525167	0.432949	0.0208671	IL1B
Olink_amy2a	-0.0100482	0.00360407	0.00530543	0.432626	0.0210417	AMY2A
Olink_eif4ebp1	-0.00977573	0.00350739	0.0053189	0.433127	0.0210666	EIF4EBP1
Olink_ncam2	0.0100772	0.00361645	0.00533048	0.433335	0.0210839	NCAM2
Olink_ptk7	0.00973865	0.00349832	0.00537464	0.43278	0.0212298	PTK7
Olink_ido1	-0.0106396	0.0038332	0.0055116	0.430881	0.0217414	IDO1
Olink_ctse	-0.010419	0.00376249	0.00562244	0.431476	0.0221488	CTSE
Olink_capn3	0.0102593	0.00370941	0.00568159	0.430358	0.0223385	CAPN3
Olink_tinagl1	0.00990637	0.00358214	0.00568589	0.433036	0.0223385	TINAGL1
Olink_sez6l2	0.0104283	0.00378523	0.00587165	0.432868	0.0230374	SEZ6L2
Olink_il4r	0.00971428	0.00352713	0.00588652	0.433452	0.0230647	IL4R
Olink_cep20	-0.00970184	0.00352474	0.00591648	0.433324	0.0231511	CEP20
Olink_ppcdc	-0.00948851	0.00344933	0.00594663	0.433226	0.023238	PPCDC
Olink_amn	-0.00969404	0.00352776	0.00599958	0.432678	0.0233988	AMN
Olink_serpini2	-0.0102505	0.00373055	0.00600381	0.430794	0.0233988	SERPINI2
Olink_serpina6	0.011259	0.0040984	0.00601379	0.430411	0.0234065	SERPINA6
Olink_mdh1	-0.0102519	0.00373351	0.00603702	0.431411	0.0234657	MDH1
Olink_pspn	0.0135367	0.00493125	0.00605163	0.433452	0.0234913	PSPN
Olink_cdhr1	0.00971735	0.00354063	0.00606209	0.432778	0.0235007	CDHR1
Olink_ckmt1a_ckmt1b	0.00949977	0.00346764	0.00615466	0.432668	0.0237964	CKMT1A_CKMT1B
Olink_itgb1	0.00981266	0.0035817	0.00615239	0.432556	0.0237964	ITGB1
Olink_gfra2	0.00954247	0.00348415	0.00616826	0.432867	0.0238175	GFRA2
Olink_grhpr	-0.0102081	0.0037359	0.0062896	0.430842	0.024254	GRHPR
Olink_crygd	-0.0101372	0.00371284	0.00633009	0.431031	0.0243779	CRYGD
Olink_fcgr3b	0.00954737	0.0034986	0.00635664	0.432577	0.024448	FCGR3B
Olink_il17d	-0.0101003	0.00371098	0.00649631	0.432676	0.0249196	IL17D
Olink_park7	-0.00946081	0.0034757	0.00649141	0.43333	0.0249196	PARK7
Olink_paxx	-0.0103382	0.00380281	0.00655958	0.431473	0.0250875	PAXX
Olink_psap	-0.0105449	0.00387931	0.00656584	0.432119	0.0250875	PSAP
Olink_psip1	-0.00950314	0.00349573	0.00656028	0.43345	0.0250875	PSIP1
Olink_xcl1	-0.00945431	0.00348377	0.00665359	0.432535	0.0253896	XCL1
Olink_qdpr	-0.00949902	0.00350436	0.00671788	0.433134	0.0256015	QDPR
Olink_alcam	0.010009	0.00370187	0.00685822	0.432943	0.0261023	ALCAM
Olink_tfpi2	0.00974242	0.00360598	0.00690018	0.433188	0.0262279	TFPI2
Olink_ptrhd1	-0.0101375	0.00375297	0.00691206	0.431471	0.0262389	PTRHD1
Olink_cd248	0.0103781	0.00384913	0.00701595	0.430948	0.0265987	CD248
Olink_apof	-0.0106959	0.00396851	0.00703744	0.430689	0.0266456	APOF
Olink_dnajb1	-0.00944247	0.00350638	0.007085	0.432864	0.026791	DNAJB1
Olink_flt1	-0.00941846	0.00349857	0.00710313	0.43308	0.0268249	FLT1
Olink_serpinc1	-0.0102167	0.00379587	0.0071152	0.430257	0.0268358	SERPINC1
Olink_cbln4	0.00926928	0.00345167	0.0072458	0.432533	0.0272931	CBLN4
Olink_nit2	-0.010084	0.00375573	0.00725681	0.431168	0.0272994	NIT2
Olink_osm	-0.00951198	0.00354658	0.00732049	0.433207	0.0275036	OSM
Olink_pydc1	-0.0102432	0.00382229	0.00736858	0.430874	0.0276487	PYDC1
Olink_slitrk1	-0.0109555	0.00409291	0.00743808	0.431826	0.0278737	SLITRK1
Olink_hepacam2	-0.00998059	0.00373718	0.00757409	0.431026	0.0283471	HEPACAM2
Olink_sat2	-0.0100185	0.00375409	0.00761759	0.430539	0.0284655	SAT2
Olink_sort1	-0.00939099	0.00351941	0.00762521	0.433061	0.0284655	SORT1
Olink_chmp1a	-0.00923331	0.00346354	0.00768174	0.433315	0.02864	CHMP1A
Olink_hao1	-0.009721	0.00364873	0.00771941	0.432532	0.0287438	HAO1
Olink_sparcl1	0.00924901	0.003481	0.00788657	0.432722	0.0293288	SPARCL1
Olink_hhex	-0.010061	0.00379315	0.00799496	0.431025	0.0296941	HHEX
Olink_krt18	-0.010209	0.00385336	0.00806691	0.432862	0.0299233	KRT18
Olink_nptx2	-0.0115705	0.00437029	0.00811111	0.430945	0.0300491	NPTX2
Olink_glyr1	-0.00980843	0.00370916	0.00818715	0.430349	0.0302542	GLYR1
Olink_iglc2	0.00985703	0.00372739	0.00818467	0.430587	0.0302542	IGLC2
Olink_zfyve19	-0.00982879	0.00372174	0.00827135	0.430786	0.0305267	ZFYVE19
Olink_btn1a1	0.00979332	0.00370912	0.00828545	0.430204	0.0305402	BTN1A1
Olink_lrrc25	-0.00947213	0.0035931	0.00838667	0.432861	0.0308744	LRRC25
Olink_scara5	0.0099352	0.00377739	0.00853685	0.433218	0.0313877	SCARA5
Olink_micb_mica	0.00907026	0.00345164	0.00859628	0.433444	0.0315665	MICB_MICA
Olink_pik3ap1	-0.00907689	0.00345568	0.00862562	0.433444	0.0316345	PIK3AP1
Olink_gfap	-0.0100661	0.00383587	0.00868828	0.433299	0.0318244	GFAP
Olink_pcdh7	0.00981062	0.00374048	0.00872372	0.430785	0.0319142	PCDH7
Olink_dxo	-0.00971304	0.0037088	0.00882405	0.431023	0.0322409	DXO
Olink_gja8	-0.00982243	0.00375563	0.00891602	0.432206	0.0324972	GJA8
Olink_ly96	0.00930747	0.00355879	0.00891645	0.433312	0.0324972	LY96
Olink_ptprm	-0.00923717	0.00353417	0.00896012	0.43343	0.0326157	PTPRM
Olink_tmprss5	-0.00942517	0.0036124	0.00908046	0.43292	0.0330127	TMPRSS5
Olink_enpp5	0.0094835	0.00364536	0.00928377	0.433182	0.0336263	ENPP5
Olink_ggct	-0.00965931	0.00371174	0.00926151	0.43118	0.0336263	GGCT
Olink_pdcd6	0.00899788	0.00345839	0.00927767	0.433115	0.0336263	PDCD6
Olink_lgals7_lgals7b	0.00944327	0.00363101	0.0093055	0.432125	0.0336633	LGALS7_LGALS7B
Olink_aamdc	-0.00977947	0.00376153	0.00932939	0.430868	0.0337081	AAMDC
Olink_adgrd1	0.0108337	0.00416924	0.00936686	0.431464	0.0338017	ADGRD1
Olink_ass1	-0.0102834	0.0039615	0.00943965	0.433216	0.0340223	ASS1
Olink_dhodh	-0.00970314	0.00374768	0.00962605	0.433216	0.0346514	DHODH
Olink_apoh	0.00903139	0.00349108	0.00968475	0.433322	0.0348198	APOH
Olink_tnfsf14	-0.00905759	0.003503	0.00972208	0.43331	0.0349111	TNFSF14
Olink_ctso	-0.00923133	0.00357392	0.00979824	0.432894	0.0351394	CTSO
Olink_prok1	0.0120093	0.00465013	0.00980969	0.433441	0.0351394	PROK1
Olink_eif4b	-0.00900546	0.0034895	0.009862	0.43331	0.0352835	EIF4B
Olink_cnp	-0.00971182	0.00376931	0.00998266	0.430999	0.0356715	CNP
Olink_ncr1	0.00905801	0.00351918	0.0100589	0.433462	0.0358999	NCR1
Olink_ncam1	0.00940844	0.00365678	0.0100888	0.432791	0.0359629	NCAM1
Olink_s100a4	-0.00893153	0.00347435	0.010152	0.433385	0.0361443	S100A4
Olink_c1ql2	-0.0100499	0.00391115	0.0101863	0.431818	0.0362221	C1QL2
Olink_cd300c	0.00911581	0.00355031	0.0102432	0.433215	0.0363801	CD300C
Olink_nid1	-0.0091192	0.00355326	0.010278	0.432759	0.0364594	NID1
Olink_alpp	-0.00893291	0.00348928	0.0104672	0.432856	0.0370857	ALPP
Olink_ckap4	0.00922212	0.00360577	0.0105427	0.432568	0.0372627	CKAP4
Olink_clec6a	-0.00909772	0.00355674	0.0105343	0.433311	0.0372627	CLEC6A
Olink_cd8a	-0.0089143	0.00348764	0.0105922	0.433214	0.0373924	CD8A
Olink_irag2	0.00882981	0.00346476	0.0108231	0.433332	0.0381617	IRAG2
Olink_scgb3a2	0.00912935	0.00358745	0.0109371	0.433093	0.0384708	SCGB3A2
Olink_serpine2	-0.00943683	0.00370792	0.0109299	0.430828	0.0384708	SERPINE2
Olink_pdgfrb	0.00877798	0.00345229	0.0110046	0.432934	0.0386614	PDGFRB
Olink_nomo1	-0.00935745	0.00369173	0.0112573	0.433319	0.039502	NOMO1
Olink_cdh1	0.00906042	0.00357688	0.0113106	0.433998	0.0396414	CDH1
Olink_gpc5	-0.00876764	0.00348152	0.0117942	0.433306	0.0412868	GPC5
Olink_plin3	0.00873476	0.00346996	0.0118306	0.43311	0.0413151	PLIN3
Olink_smtn	0.00930109	0.00369487	0.0118297	0.430845	0.0413151	SMTN
Olink_fcn1	-0.00948096	0.003768	0.0118671	0.431193	0.0413933	FCN1
Olink_atp6v1g2	-0.00942491	0.00374968	0.0119569	0.43321	0.0416569	ATP6V1G2
Olink_raly	-0.00935263	0.0037254	0.0120597	0.430339	0.0419648	RALY
Olink_f12	-0.00937342	0.00373577	0.0121077	0.430394	0.0420819	F12
Olink_trim5	0.0086832	0.00346184	0.012136	0.433437	0.04213	TRIM5
Olink_pnlip	-0.00931801	0.00371928	0.0122377	0.430675	0.0424328	PNLIP
Olink_hs6st1	-0.0087898	0.00351167	0.0123169	0.432522	0.0426566	HS6ST1
Olink_wfdc2	0.00966353	0.00386417	0.0123947	0.43461	0.0428754	WFDC2
Olink_pcdhb15	0.00926506	0.00370595	0.0124214	0.430338	0.0429168	PCDHB15
Olink_m6pr	-0.00936066	0.00374527	0.0124469	0.430861	0.0429541	M6PR
Olink_ptgr1	-0.00971164	0.00388698	0.0124757	0.430825	0.043003	PTGR1
Olink_ppp1r14a	-0.00926984	0.00371434	0.0125751	0.430837	0.0432944	PPP1R14A
Olink_c4bpb	-0.00885878	0.00355408	0.0126857	0.43338	0.0436239	C4BPB
Olink_lcn2	0.00902458	0.00362283	0.0127409	0.433007	0.0437621	LCN2
Olink_ntrk3	-0.00918837	0.003699	0.0129943	0.43321	0.0445803	NTRK3
Olink_milr1	0.0087806	0.00354025	0.0131336	0.432661	0.0449527	MILR1
Olink_omp	-0.00928876	0.00374499	0.0131306	0.431485	0.0449527	OMP
Olink_blmh	-0.00863501	0.00348503	0.013225	0.43293	0.0452126	BLMH
Olink_ppme1	-0.00862053	0.00349026	0.0135193	0.432851	0.0461646	PPME1
Olink_adm	0.0102572	0.00415756	0.0136239	0.43252	0.0464674	ADM
Olink_mtss1	0.00917892	0.00373091	0.0138885	0.430774	0.0473148	MTSS1
Olink_cd5l	-0.00915882	0.00372369	0.013913	0.430792	0.047343	CD5L
Olink_apoa2	0.00955628	0.00388896	0.0140033	0.430672	0.0475948	APOA2
Olink_mprip	-0.00914397	0.00372387	0.0140729	0.4303	0.0477759	MPRIP
Olink_timp3	-0.00853541	0.00347908	0.0141566	0.433173	0.0480043	TIMP3
Olink_c1qa	0.00849523	0.00346991	0.0143586	0.43257	0.0486328	C1QA
Olink_urod	-0.00922098	0.00377591	0.014608	0.431453	0.0494204	UROD
Olink_thy1	0.00909745	0.00372614	0.014629	0.433207	0.0494342	THY1
Olink_ppp1r9b	0.00840863	0.0034453	0.0146659	0.432885	0.0495017	PPP1R9B
Olink_ccl2	-0.00857651	0.00351567	0.0147107	0.433383	0.0495957	CCL2
Olink_bola1	-0.00920304	0.00377376	0.0147447	0.431482	0.0495959	BOLA1
Olink_gimap8	-0.00926269	0.00379769	0.014731	0.432194	0.0495959	GIMAP8
Olink_clec4a	0.00859974	0.00352997	0.0148457	0.433433	0.0498208	CLEC4A
Olink_tdo2	-0.00918664	0.00377055	0.0148378	0.431672	0.0498208	TDO2
Olink_lamp1	0.00918957	0.00378418	0.0151693	0.432592	0.0508484	LAMP1
Olink_serpine1	-0.00844811	0.00348522	0.0153551	0.432927	0.0514122	SERPINE1
Olink_bdnf	-0.0090041	0.00371793	0.0154478	0.430929	0.0516636	BDNF
Olink_gbp2	-0.00843426	0.00348756	0.0155935	0.432658	0.052091	GBP2
Olink_serpind1	-0.00943915	0.003915	0.0159122	0.430238	0.0530951	SERPIND1
Olink_a1bg	-0.00951455	0.00395072	0.0160309	0.430387	0.0533702	A1BG
Olink_glod4	-0.00837531	0.0034777	0.0160311	0.432657	0.0533702	GLOD4
Olink_cd84	-0.0083028	0.00345239	0.0161788	0.433431	0.0536784	CD84
Olink_col6a3	0.00930427	0.00386858	0.0161724	0.432926	0.0536784	COL6A3
Olink_thtpa	-0.00893297	0.003714	0.0161675	0.430632	0.0536784	THTPA
Olink_abhd14b	-0.00835871	0.00347841	0.0162639	0.433543	0.0538997	ABHD14B
Olink_clec10a	0.00837606	0.00348934	0.0163777	0.433299	0.0541478	CLEC10A
Olink_nagpa	-0.00917947	0.00382514	0.0164098	0.43145	0.0541478	NAGPA
Olink_sema3g	-0.00907088	0.00377883	0.0163794	0.43145	0.0541478	SEMA3G
Olink_slurp1	-0.00910475	0.00379419	0.0164147	0.431172	0.0541478	SLURP1
Olink_traf3ip2	0.00902252	0.0037605	0.0164314	0.433202	0.0541478	TRAF3IP2
Olink_dpt	-0.00947091	0.00395	0.0165022	0.432925	0.0543197	DPT
Olink_insl4	0.00895089	0.00373635	0.0165964	0.430331	0.0545684	INSL4
Olink_spint1	0.00830474	0.00346814	0.0166432	0.433474	0.0546606	SPINT1
Olink_nrxn3	-0.00896469	0.00374921	0.0168032	0.431669	0.0551243	NRXN3
Olink_ptprc	-0.00906896	0.00379703	0.0169248	0.430927	0.055461	PTPRC
Olink_phldb1	0.00911875	0.00382147	0.0170284	0.430769	0.0557379	PHLDB1
Olink_lxn	-0.00828194	0.00348424	0.0174593	0.433319	0.0570845	LXN
Olink_lilra5	0.00871873	0.00367709	0.0177394	0.433044	0.0579355	LILRA5
Olink_ndufa5	0.00895076	0.00377711	0.0178053	0.432073	0.0580857	NDUFA5
Olink_lmnb1	-0.00895879	0.00378246	0.0178646	0.430586	0.0582143	LMNB1
Olink_bmp6	0.00830805	0.00351346	0.0180518	0.433255	0.0586935	BMP6
Olink_rnase3	-0.00825441	0.00349065	0.0180477	0.432912	0.0586935	RNASE3
Olink_fkbpl	-0.00878533	0.00372028	0.0182071	0.430767	0.0591327	FKBPL
Olink_havcr2	0.00871305	0.00369634	0.0184169	0.433309	0.0597475	HAVCR2
Olink_p4hb	-0.00831888	0.00353813	0.0187164	0.433687	0.060652	P4HB
Olink_rabgap1l	-0.00821397	0.00349833	0.0188804	0.432654	0.0610506	RABGAP1L
Olink_tctn3	-0.00914022	0.00389283	0.0188812	0.430815	0.0610506	TCTN3
Olink_cxcl6	-0.00811191	0.00346288	0.0191573	0.43288	0.061875	CXCL6
Olink_prkra	-0.00830428	0.00354875	0.019285	0.433299	0.0622187	PRKRA
Olink_inpp5d	-0.00888659	0.00380534	0.019533	0.43085	0.0629492	INPP5D
Olink_pgr	-0.00873848	0.00374746	0.019714	0.431802	0.0634627	PGR
Olink_cenpf	-0.00878186	0.00376988	0.0198385	0.430515	0.0637472	CENPF
Olink_pard3	-0.0086782	0.00372561	0.019846	0.430515	0.0637472	PARD3
Olink_ddx4	-0.00873338	0.00375219	0.0199414	0.431802	0.0639831	DDX4
Olink_nudt16	-0.00868191	0.00373327	0.0200474	0.430735	0.0642527	NUDT16
Olink_ern1	-0.00886794	0.00381456	0.0200896	0.430327	0.0643176	ERN1
Olink_tnfrsf6b	0.00845923	0.00364129	0.0201756	0.433295	0.0645221	TNFRSF6B
Olink_lgals1	-0.00867894	0.00374289	0.0204113	0.433098	0.0652045	LGALS1
Olink_txn	-0.00863868	0.0037423	0.0209826	0.431298	0.0669564	TXN
Olink_ephx2	-0.00802674	0.00348047	0.0211025	0.433317	0.0672656	EPHX2
Olink_arsa	-0.00816857	0.00354743	0.0213014	0.433306	0.067752	ARSA
Olink_man1a2	-0.00899568	0.00390656	0.0213003	0.430848	0.067752	MAN1A2
Olink_itgb2	0.00830297	0.00360752	0.0213634	0.432857	0.0678753	ITGB2
Olink_spint2	0.00804242	0.00349567	0.0214141	0.433165	0.0679626	SPINT2
Olink_wnt9a	0.00900067	0.00391484	0.0215025	0.432651	0.0681691	WNT9A
Olink_cc2d1a	-0.00801238	0.00348567	0.0215282	0.433294	0.0681764	CC2D1A
Olink_npl	-0.00974326	0.0042396	0.0215578	0.430812	0.0681964	NPL
Olink_il6	-0.00858183	0.00373872	0.0217151	0.432841	0.0685455	IL6
Olink_mertk	0.00828489	0.00360927	0.0217117	0.432877	0.0685455	MERTK
Olink_il31ra	-0.00864338	0.00376897	0.0218358	0.431824	0.0687781	IL31RA
Olink_scrg1	-0.00968585	0.00422299	0.0218185	0.430812	0.0687781	SCRG1
Olink_nap1l4	-0.00856321	0.00373564	0.0218933	0.430746	0.068885	NAP1L4
Olink_gh1	-0.0085252	0.00372413	0.0220733	0.433039	0.0693022	GH1
Olink_reck	0.00910495	0.0039769	0.0220576	0.430847	0.0693022	RECK
Olink_chrdl1	0.00903067	0.00394685	0.0221377	0.433078	0.0694298	CHRDL1
Olink_mbl2	-0.00857413	0.00374872	0.0221882	0.430171	0.0694782	MBL2
Olink_ssna1	-0.00855111	0.00373967	0.0222245	0.430762	0.0694782	SSNA1
Olink_wasf1	0.00795964	0.00348093	0.0222211	0.433316	0.0694782	WASF1
Olink_phykpl	-0.00866439	0.00379134	0.0222996	0.431442	0.0696385	PHYKPL
Olink_c1rl	-0.00884696	0.0038751	0.0224336	0.430392	0.0699113	C1RL
Olink_nrcam	0.00795903	0.00348622	0.0224347	0.433097	0.0699113	NRCAM
Olink_msmb	0.00850085	0.00372556	0.0225075	0.432984	0.0700633	MSMB
Olink_prune2	-0.00857343	0.00375831	0.022542	0.430512	0.0700961	PRUNE2
Olink_itgb5	0.00805536	0.0035337	0.0226368	0.433368	0.070316	ITGB5
Olink_cd36	-0.00867327	0.00380997	0.0228233	0.431799	0.0708201	CD36
Olink_smad1	-0.00802882	0.00352785	0.02286	0.433295	0.0708588	SMAD1
Olink_rnase1	0.00937822	0.00412304	0.0229358	0.43066	0.0710183	RNASE1
Olink_pms1	-0.00855574	0.00376468	0.0230534	0.431661	0.0713068	PMS1
Olink_serpinf1	0.00973617	0.00428493	0.0230803	0.429781	0.0713146	SERPINF1
Olink_igfbp1	-0.00866954	0.00382341	0.0233647	0.432786	0.0721172	IGFBP1
Olink_naga	-0.00851307	0.00375818	0.023505	0.431588	0.0724739	NAGA
Olink_adam15	0.00796138	0.00351819	0.0236451	0.433315	0.0727522	ADAM15
Olink_ttr	-0.00893849	0.0039493	0.0236215	0.430652	0.0727522	TTR
Olink_glo1	-0.00796251	0.00351971	0.0236855	0.433315	0.0728	GLO1
Olink_b3gnt7	0.00879409	0.00389368	0.0239164	0.430845	0.0732159	B3GNT7
Olink_mfap3l	-0.00847238	0.00375136	0.023921	0.43166	0.0732159	MFAP3L
Olink_mif	-0.00783378	0.00346764	0.0238811	0.433411	0.0732159	MIF
Olink_mzb1	0.00800823	0.00354407	0.0238499	0.433422	0.0732159	MZB1
Olink_kazald1	0.00788134	0.00349178	0.0240054	0.432839	0.0733971	KAZALD1
Olink_il10	0.00782826	0.00347479	0.0242717	0.432648	0.074134	IL10
Olink_tnfaip8l2	-0.00843745	0.00374882	0.0244102	0.43144	0.0744791	TNFAIP8L2
Olink_uros	-0.00844649	0.00375784	0.0246008	0.43166	0.0749823	UROS
Olink_becn1	-0.00846176	0.00377352	0.0249405	0.430844	0.0759386	BECN1
Olink_ca6	0.00832436	0.00372216	0.0253281	0.43328	0.0769836	CA6
Olink_myl6b	-0.00841644	0.00376353	0.0253364	0.431659	0.0769836	MYL6B
Olink_col1a1	0.0077232	0.00345585	0.0254337	0.432916	0.0771144	COL1A1
Olink_hdgf	-0.00770959	0.0034499	0.0254398	0.432539	0.0771144	HDGF
Olink_lilra2	-0.00802951	0.00359352	0.0254587	0.433302	0.0771144	LILRA2
Olink_rangap1	-0.0077923	0.00348798	0.025485	0.433293	0.0771144	RANGAP1
Olink_sptlc1	-0.00828852	0.0037109	0.0255175	0.430997	0.077133	SPTLC1
Olink_mepe	0.00807244	0.00361591	0.0255878	0.433327	0.0772657	MEPE
Olink_ddx53	-0.00838259	0.00375877	0.0257436	0.431658	0.0776558	DDX53
Olink_hla_a	0.00826798	0.0037171	0.0261331	0.430819	0.0787495	HLA_A
Olink_il18r1	-0.00817076	0.00367666	0.0262655	0.432874	0.079067	IL18R1
Olink_htr1a	-0.00834645	0.00375798	0.026357	0.431468	0.0792607	HTR1A
Olink_ifit3	-0.0082807	0.00372989	0.0264179	0.430508	0.0793623	IFIT3
Olink_phldb2	-0.00830989	0.00374677	0.0265687	0.432179	0.0796517	PHLDB2
Olink_sorbs1	0.00845979	0.00381404	0.0265557	0.430819	0.0796517	SORBS1
Olink_ikzf2	-0.0077364	0.00348949	0.026624	0.433292	0.0797355	IKZF2
Olink_fgfr2	0.00832538	0.00376675	0.0270938	0.433364	0.0810595	FGFR2
Olink_add1	-0.00834003	0.00377753	0.0272636	0.431438	0.0814842	ADD1
Olink_lpp	-0.00831252	0.00376618	0.0273093	0.43319	0.0815373	LPP
Olink_ptprb	0.00860515	0.00391024	0.0277649	0.430806	0.0828131	PTPRB
Olink_gas2	-0.00825743	0.00376053	0.0281107	0.430507	0.083759	GAS2
Olink_cd200	-0.00783959	0.00357793	0.0284498	0.433419	0.0846832	CD200
Olink_fcrlb	0.00778342	0.0035544	0.0285435	0.43329	0.0848754	FCRLB
Olink_s100a14	-0.00811483	0.00371252	0.0288357	0.430817	0.0856572	S100A14
Olink_anp32c	-0.00814713	0.0037334	0.0290986	0.43084	0.0862811	ANP32C
Olink_rnf5	-0.00824731	0.00377946	0.0291047	0.43084	0.0862811	RNF5
Olink_cd59	0.00868302	0.00398703	0.0294249	0.432486	0.0870536	CD59
Olink_col9a2	-0.0081227	0.00372962	0.0294199	0.430506	0.0870536	COL9A2
Olink_cd109	0.0076054	0.00349452	0.029532	0.433299	0.0872822	CD109
Olink_blnk	-0.00819863	0.00376822	0.0295812	0.431792	0.0873393	BLNK
Olink_glb1	-0.0078261	0.00360218	0.0298153	0.433287	0.0879415	GLB1
Olink_angptl4	0.00780335	0.00359883	0.0301407	0.433072	0.0886784	ANGPTL4
Olink_cd4	-0.00783507	0.003613	0.0301199	0.433409	0.0886784	CD4
Olink_tacstd2	0.00811804	0.0037443	0.0301561	0.430208	0.0886784	TACSTD2
Olink_gstm4	-0.00815481	0.00376348	0.030254	0.433187	0.0887875	GSTM4
Olink_ism2	0.00800255	0.00369304	0.030246	0.430913	0.0887875	ISM2
Olink_dkk1	-0.00750336	0.00346562	0.030386	0.433192	0.0890854	DKK1
Olink_itih4	-0.00841386	0.00388853	0.0304882	0.430372	0.0892955	ITIH4
Olink_il11	-0.00751167	0.00348198	0.0309872	0.432643	0.0906663	IL11
Olink_cetn3	-0.00800803	0.0037188	0.0312936	0.430754	0.0912196	CETN3
Olink_clspn	-0.00746846	0.0034684	0.0313011	0.432849	0.0912196	CLSPN
Olink_cyb5r2	-0.00813175	0.00377552	0.0312608	0.430388	0.0912196	CYB5R2
Olink_efcab14	0.00832174	0.00386462	0.0312996	0.430754	0.0912196	EFCAB14
Olink_clec7a	0.00754115	0.00350588	0.0314811	0.43287	0.0916526	CLEC7A
Olink_bid	-0.00747419	0.00347826	0.0316529	0.433417	0.0919836	BID
Olink_tagln3	-0.00808645	0.00376327	0.0316577	0.432175	0.0919836	TAGLN3
Olink_efna4	0.00796601	0.00371578	0.0320515	0.433367	0.0930354	EFNA4
Olink_gmpr2	-0.00805209	0.00376186	0.032324	0.431433	0.0937332	GMPR2
Olink_folr1	0.00789854	0.0036962	0.0326082	0.433412	0.0944637	FOLR1
Olink_yju2	-0.00790537	0.00370371	0.0328121	0.430315	0.0949601	YJU2
Olink_chl1	-0.00744037	0.00350453	0.0337529	0.432925	0.0975863	CHL1
Olink_lmnb2	-0.00848147	0.00399796	0.03389	0.43099	0.0977892	LMNB2
Olink_rspo1	-0.00754037	0.0035538	0.0338619	0.433284	0.0977892	RSPO1
Olink_ccer2	0.00807961	0.00381372	0.0341331	0.430836	0.0983838	CCER2
Olink_fbln2	0.00825359	0.00389826	0.0342446	0.43091	0.0983838	FBLN2
Olink_mycbp2	0.00784445	0.00370344	0.0341683	0.430813	0.0983838	MYCBP2
Olink_nfya	-0.00796911	0.00376345	0.0342233	0.433184	0.0983838	NFYA
Olink_septin3	0.00795221	0.00375633	0.0342643	0.430813	0.0983838	SEPTIN3
Olink_aspn	0.00811243	0.0038345	0.0343811	0.430801	0.0986222	ASPN
Olink_ager	0.00753849	0.00356709	0.0345765	0.433392	0.0990853	AGER
Olink_edf1	-0.00785802	0.00372091	0.0347048	0.430813	0.0993557	EDF1
Olink_cpa2	0.0072799	0.0034511	0.0349115	0.433193	0.0996896	CPA2
Olink_mst1	-0.00782545	0.00370963	0.0349078	0.431064	0.0996896	MST1
Olink_pdgfb	-0.0073059	0.00346366	0.0349238	0.433155	0.0996896	PDGFB
Olink_golga3	-0.0078444	0.00372218	0.0350826	0.430812	0.100045	GOLGA3
Olink_sit1	-0.00756414	0.00359342	0.0352968	0.432641	0.100558	SIT1
Olink_necap2	-0.00790927	0.00376003	0.0354272	0.433184	0.100831	NECAP2
Olink_ceacam5	-0.00750224	0.00356948	0.0355786	0.432931	0.101164	CEACAM5
Olink_klhl41	0.00795944	0.0037898	0.0357152	0.430812	0.101355	KLHL41
Olink_tg	-0.00794207	0.00378145	0.0357112	0.430313	0.101355	TG
Olink_frmd7	-0.00783948	0.00373523	0.0358411	0.431651	0.101613	FRMD7
Olink_lrig1	0.00737862	0.00351672	0.0358964	0.432626	0.101672	LRIG1
Olink_zp3	0.00787917	0.00375798	0.0360307	0.430835	0.101953	ZP3
Olink_mcfd2	0.00726958	0.0034684	0.0360923	0.432946	0.102029	MCFD2
Olink_adipoq	-0.00933226	0.00445636	0.036253	0.430368	0.102384	ADIPOQ
Olink_bcl2l11	0.00727828	0.0034802	0.0365026	0.433414	0.102989	BCL2L11
Olink_brk1	0.00741234	0.00355079	0.0368464	0.432739	0.103759	BRK1
Olink_fam13a	-0.00776686	0.00371996	0.036814	0.43075	0.103759	FAM13A
Olink_muc2	0.00775245	0.0037221	0.0372743	0.430908	0.104863	MUC2
Olink_wfdc1	0.00777748	0.00373777	0.0374603	0.430829	0.105285	WFDC1
Olink_trem2	-0.00776448	0.00373272	0.0375204	0.433319	0.105353	TREM2
Olink_arid4b	-0.00725865	0.00349412	0.0377713	0.432739	0.105955	ARID4B
Olink_vstm2b	-0.00774927	0.00373592	0.0380615	0.4305	0.106667	VSTM2B
Olink_naaa	-0.00720911	0.00349063	0.0389023	0.433134	0.108919	NAAA
Olink_ythdf3	-0.0072343	0.00350922	0.0392598	0.432638	0.109815	YTHDF3
Olink_srpx	0.00828138	0.004024	0.0395969	0.430798	0.110652	SRPX
Olink_igdcc3	-0.00772855	0.00375753	0.0397104	0.431458	0.110757	IGDCC3
Olink_syap1	-0.007733	0.00375955	0.039703	0.431429	0.110757	SYAP1
Olink_sod3	0.00777236	0.00378642	0.0401088	0.430647	0.111762	SOD3
Olink_enpp7	-0.00735967	0.00358933	0.0403281	0.43378	0.112266	ENPP7
Olink_cep152	-0.00768644	0.00375897	0.0408787	0.432169	0.113582	CEP152
Olink_cit	-0.00772286	0.00377606	0.04084	0.431647	0.113582	CIT
Olink_cr2	0.00718284	0.00351593	0.0410639	0.432762	0.113988	CR2
Olink_ist1	-0.00763121	0.00374035	0.041333	0.431047	0.114626	IST1
Olink_ca8	0.00766462	0.0037632	0.0416835	0.431784	0.115489	CA8
Olink_tdrkh	0.00709708	0.00348949	0.041973	0.432737	0.116181	TDRKH
Olink_slc1a4	-0.00759926	0.00373748	0.0420332	0.431647	0.116237	SLC1A4
Olink_sirt2	-0.00706237	0.00347416	0.0420752	0.432827	0.116244	SIRT2
Olink_cxcl1	-0.00703232	0.00346166	0.0422109	0.433541	0.116509	CXCL1
Olink_rnase6	0.00820489	0.00404315	0.0424308	0.431376	0.116895	RNASE6
Olink_rrm2b	-0.00712842	0.00351209	0.0423951	0.433282	0.116895	RRM2B
Olink_ap2b1	-0.00758037	0.0037416	0.0427743	0.431646	0.117619	AP2B1
Olink_palm3	-0.00763867	0.00376995	0.0427509	0.433179	0.117619	PALM3
Olink_fgf7	-0.00761985	0.00376211	0.0428306	0.432168	0.117663	FGF7
Olink_ccl23	0.00715285	0.00353654	0.0431242	0.433151	0.117806	CCL23
Olink_ctsv	-0.00741609	0.00366608	0.0430898	0.432094	0.117806	CTSV
Olink_hif1a	-0.00762089	0.00376695	0.04307	0.431783	0.117806	HIF1A
Olink_mybpc2	0.00783456	0.00387241	0.0430617	0.430831	0.117806	MYBPC2
Olink_spink8	-0.00756651	0.00373947	0.0430369	0.433179	0.117806	SPINK8
Olink_ubxn1	-0.00762094	0.00376715	0.0430797	0.431427	0.117806	UBXN1
Olink_pcdh1	0.0071722	0.00354734	0.0431971	0.432577	0.117895	PCDH1
Olink_defb104a_defb104b	-0.00789521	0.00390831	0.0433789	0.431456	0.11828	DEFB104A_DEFB104B
Olink_tfrc	-0.00703395	0.0034852	0.0435723	0.43301	0.118697	TFRC
Olink_dgkz	-0.0070178	0.00347874	0.0436655	0.432636	0.11884	DGKZ
Olink_bsnd	-0.00762244	0.00378755	0.0441738	0.432167	0.12	BSND
Olink_vtcn1	0.00704834	0.00350166	0.0441354	0.433281	0.12	VTCN1
Olink_prame	0.00758161	0.00377026	0.0443425	0.432167	0.120347	PRAME
Olink_sirt1	-0.00751944	0.00374835	0.044856	0.431782	0.121627	SIRT1
Olink_cstb	-0.0073151	0.00365044	0.0450872	0.432422	0.122141	CSTB
Olink_afap1	0.00745653	0.00372832	0.0455103	0.431425	0.123173	AFAP1
Olink_cntnap2	-0.00709501	0.00354932	0.0456164	0.43341	0.123346	CNTNAP2
Olink_gmfg	-0.00740474	0.00371025	0.0459675	0.430794	0.12418	GMFG
Olink_dnm3	0.00747972	0.00374976	0.0460802	0.430806	0.12437	DNM3
Olink_immt	-0.00769151	0.00386527	0.0466081	0.430307	0.125679	IMMT
Olink_ercc1	-0.00746708	0.00375851	0.0469609	0.432166	0.126513	ERCC1
Olink_sv2a	0.00739912	0.003743	0.0480725	0.431644	0.129388	SV2A
Olink_pglyrp2	-0.00738394	0.00373718	0.0481834	0.430545	0.129568	PGLYRP2
Olink_l3hypdh	-0.00731811	0.00371753	0.0490124	0.430793	0.131676	L3HYPDH
Olink_tank	0.00686144	0.00348855	0.0492068	0.432634	0.131997	TANK
Olink_thsd1	0.00741542	0.00377045	0.0492224	0.432028	0.131997	THSD1
Olink_tspan7	-0.00736764	0.00375272	0.0496207	0.431453	0.132944	TSPAN7
Olink_cd58	0.006829	0.00348494	0.0500512	0.433042	0.133974	CD58
Olink_psma1	-0.00684676	0.00349726	0.0502654	0.433279	0.134424	PSMA1
Olink_jun	-0.00683354	0.00349678	0.0506787	0.432633	0.135406	JUN
Olink_hspa2	0.00737993	0.00378367	0.0511271	0.430305	0.136354	HSPA2
Olink_tmod4	0.00733186	0.00375837	0.0510868	0.432164	0.136354	TMOD4
Olink_ceacam21	0.00675992	0.00346864	0.0513172	0.433407	0.136737	CEACAM21
Olink_sirpa	0.00675345	0.00346805	0.0515007	0.43304	0.137101	SIRPA
Olink_itga11	0.00689229	0.00354334	0.051764	0.433407	0.137551	ITGA11
Olink_mmp7	0.00708783	0.00364327	0.0517256	0.433292	0.137551	MMP7
Olink_ccl14	0.00690718	0.0035558	0.0520812	0.432567	0.138268	CCL14
Olink_scrib	-0.00732149	0.00377037	0.052162	0.430826	0.138357	SCRIB
Olink_f9	-0.00731501	0.00377169	0.0524523	0.432703	0.138991	F9
Olink_pxn	-0.00691515	0.00356618	0.0524961	0.432732	0.138991	PXN
Olink_taldo1	-0.00732675	0.00378591	0.0529641	0.431773	0.140103	TALDO1
Olink_akt1s1	-0.00678835	0.00351099	0.0531856	0.432732	0.140562	AKT1S1
Olink_cirbp	-0.00720625	0.00373041	0.053396	0.430742	0.14099	CIRBP
Olink_ecscr	-0.00723553	0.00374817	0.053562	0.431451	0.141301	ECSCR
Olink_tgfb1	0.00677935	0.00351552	0.0538106	0.432673	0.141829	TGFB1
Olink_nxph3	-0.00753984	0.00391299	0.0540025	0.431778	0.142207	NXPH3
Olink_ccdc28a	-0.00721795	0.0037493	0.0542176	0.431641	0.142516	CCDC28A
Olink_sec31a	-0.0072664	0.00377378	0.0541742	0.430825	0.142516	SEC31A
Olink_bcl2	-0.00724262	0.00377352	0.0549501	0.430741	0.144312	BCL2
Olink_fabp5	-0.00673895	0.00351252	0.0550472	0.433079	0.144392	FABP5
Olink_ly6d	-0.00687198	0.00358233	0.0550793	0.432853	0.144392	LY6D
Olink_araf	-0.00718141	0.00374686	0.0552896	0.430491	0.144813	ARAF
Olink_rnase10	0.00725497	0.00379174	0.0557086	0.430825	0.14578	RNASE10
Olink_ddx58	-0.00669366	0.00351096	0.0565911	0.433276	0.147957	DDX58
Olink_atxn2	-0.00718795	0.00377177	0.056693	0.43145	0.148091	ATXN2
Olink_crym	-0.00715519	0.00375929	0.0570037	0.43145	0.14877	CRYM
Olink_cd70	-0.00689589	0.00363122	0.0575635	0.433405	0.149963	CD70
Olink_stau1	-0.00715888	0.00376905	0.0575213	0.432161	0.149963	STAU1
Olink_il2rg	-0.00705721	0.00371736	0.057644	0.430302	0.150039	IL2RG
Olink_cdh3	0.00656286	0.00345989	0.0578552	0.43318	0.150454	CDH3
Olink_vegfc	-0.00657315	0.00347268	0.058388	0.433349	0.151705	VEGFC
Olink_chrm1	-0.00711667	0.00376157	0.0585057	0.431639	0.151876	CHRM1
Olink_ccl13	-0.00662035	0.00350063	0.0586052	0.4328	0.151999	CCL13
Olink_aida	-0.00710685	0.00375926	0.0586994	0.431639	0.152108	AIDA
Olink_ccn2	-0.00657596	0.00348394	0.0590982	0.433814	0.153006	CCN2
Olink_col18a1	0.00704862	0.00373622	0.0592251	0.432509	0.153199	COL18A1
Olink_asgr1	-0.00718967	0.00381609	0.0595657	0.433273	0.153808	ASGR1
Olink_scarf1	0.00650585	0.00345269	0.0595324	0.4329	0.153808	SCARF1
Olink_glrx5	-0.00707408	0.00375964	0.0598997	0.431419	0.154534	GLRX5
Olink_casp7	-0.00698893	0.00371996	0.0602837	0.430977	0.15525	CASP7
Olink_frmd4b	0.00701664	0.0037347	0.0602827	0.433171	0.15525	FRMD4B
Olink_cfhr4	-0.00698131	0.00371767	0.0604054	0.43005	0.15529	CFHR4
Olink_pnma1	-0.00704888	0.00375338	0.0603869	0.430823	0.15529	PNMA1
Olink_ube2b	-0.00698713	0.00372208	0.0604965	0.430301	0.155388	UBE2B
Olink_hs1bp3	-0.00704824	0.00376422	0.0611539	0.430822	0.156938	HS1BP3
Olink_timp2	0.00696699	0.00372252	0.061272	0.430788	0.157104	TIMP2
Olink_dctn2	0.00645463	0.00345218	0.061528	0.43282	0.157435	DCTN2
Olink_eri1	-0.00702993	0.00375938	0.0614948	0.430489	0.157435	ERI1
Olink_klrd1	-0.00671246	0.00359056	0.0615628	0.432857	0.157435	KLRD1
Olink_ccl17	-0.00652375	0.00349374	0.0618704	0.433162	0.158083	CCL17
Olink_ltb	-0.00694893	0.00372324	0.0619969	0.4303	0.158268	LTB
Olink_nefl	0.00765414	0.00410484	0.0622351	0.43264	0.158738	NEFL
Olink_mmp13	0.00658807	0.00353583	0.0624356	0.432729	0.15911	MMP13
Olink_galnt5	0.00702691	0.00377457	0.0626602	0.430787	0.159543	GALNT5
Olink_gnpda1	-0.00698249	0.00375847	0.0632044	0.430822	0.160789	GNPDA1
Olink_lcp1	-0.00698758	0.00376361	0.0633724	0.430896	0.161076	LCP1
Olink_mapre3	-0.00699575	0.00377025	0.0635301	0.432158	0.161337	MAPRE3
Olink_klrf1	-0.00712372	0.00384497	0.0639271	0.431774	0.162204	KLRF1
Olink_timm8a	0.0068694	0.0037087	0.0639985	0.430976	0.162244	TIMM8A
Olink_tpd52l2	-0.00698116	0.00376993	0.0640616	0.431417	0.162264	TPD52L2
Olink_stambp	-0.00643515	0.00348062	0.0644857	0.433377	0.163196	STAMBP
Olink_espl1	0.00692983	0.00375113	0.0646971	0.432158	0.163307	ESPL1
Olink_slc34a3	0.00697866	0.00377738	0.0646841	0.432158	0.163307	SLC34A3
Olink_vwf	0.00646077	0.00349643	0.0646348	0.432898	0.163307	VWF
Olink_clmp	0.00752739	0.00407857	0.0649567	0.432489	0.163821	CLMP
Olink_cep164	-0.00641114	0.00347839	0.0653153	0.432628	0.164583	CEP164
Olink_ppl	-0.00706461	0.00383458	0.065432	0.431773	0.164735	PPL
Olink_galnt3	-0.00641651	0.00348816	0.0658467	0.432628	0.165637	GALNT3
Olink_spink4	0.0064906	0.00353226	0.0661395	0.433402	0.16623	SPINK4
Olink_amigo2	0.00641524	0.00349891	0.0667349	0.432818	0.167582	AMIGO2
Olink_cdc123	0.00687554	0.00375423	0.0670469	0.432157	0.168222	CDC123
Olink_col2a1	-0.0068757	0.00375551	0.0671335	0.43082	0.168294	COL2A1
Olink_chchd10	0.00758121	0.00414241	0.0672355	0.430975	0.168327	CHCHD10
Olink_ctrl	-0.00686526	0.00375157	0.0672618	0.430975	0.168327	CTRL
Olink_znrf4	-0.0067572	0.00369654	0.0675602	0.430299	0.168929	ZNRF4
Olink_cert	-0.00639752	0.0035028	0.0677959	0.432727	0.169374	CERT
Olink_ceacam19	-0.00698315	0.00382565	0.0679552	0.430736	0.16959	CEACAM19
Olink_clec4c	-0.00636693	0.00348861	0.0679983	0.433402	0.16959	CLEC4C
Olink_chmp6	-0.00678536	0.0037243	0.0684749	0.430785	0.170633	CHMP6
Olink_scn4b	0.00707065	0.00388533	0.0687919	0.43082	0.171277	SCN4B
Olink_csf2	-0.00692302	0.00380613	0.0689318	0.433168	0.171479	CSF2
Olink_crhbp	0.00666365	0.003668	0.0692695	0.433307	0.17188	CRHBP
Olink_pzp	0.00915576	0.0050396	0.0692608	0.430353	0.17188	PZP
Olink_reep4	0.00669749	0.00368524	0.069166	0.430797	0.17188	REEP4
Olink_clec2l	-0.00680597	0.00374854	0.0694342	0.431635	0.171997	CLEC2L
Olink_siglec8	-0.00705658	0.00388655	0.0694326	0.43082	0.171997	SIGLEC8
Olink_aifm1	-0.00641159	0.00353569	0.0697778	0.43274	0.172702	AIFM1
Olink_fabp9	-0.006397	0.00353072	0.0700215	0.433401	0.173158	FABP9
Olink_bcat1	0.00684091	0.00377932	0.0702892	0.430785	0.173511	BCAT1
Olink_cxcl8	-0.00637632	0.00352398	0.0703938	0.432547	0.173511	CXCL8
Olink_lsp1	0.00647518	0.00357872	0.0704016	0.433401	0.173511	LSP1
Olink_spp1	0.00646153	0.00356948	0.0702682	0.432924	0.173511	SPP1
Olink_fcrl1	-0.00643681	0.00355938	0.0705497	0.433074	0.173729	FCRL1
Olink_maneal	-0.0067803	0.00375108	0.0706828	0.432156	0.173911	MANEAL
Olink_ccne1	-0.0067644	0.00374352	0.0707758	0.431772	0.173993	CCNE1
Olink_klrb1	0.00635385	0.00351982	0.0710554	0.432854	0.174534	KLRB1
Olink_lilrb2	0.00636513	0.00352983	0.0713565	0.432777	0.175126	LILRB2
Olink_bpifa2	0.00702073	0.00390077	0.0718948	0.432193	0.176082	BPIFA2
Olink_hdac8	-0.00673283	0.00374202	0.0719868	0.431771	0.176082	HDAC8
Olink_mmp9	-0.0063466	0.00352709	0.0719635	0.433738	0.176082	MMP9
Olink_sned1	0.00682142	0.00378931	0.0718409	0.430819	0.176082	SNED1
Olink_cdcp1	-0.00703918	0.00391707	0.0723337	0.433269	0.176634	CDCP1
Olink_csnk2a1	0.00668343	0.00371878	0.0723094	0.430796	0.176634	CSNK2A1
Olink_gp5	-0.00675427	0.0037602	0.0724612	0.431415	0.176798	GP5
Olink_cd40	0.00628049	0.00349909	0.0726774	0.432899	0.177178	CD40
Olink_eif2ak3	0.00668548	0.00372934	0.0730333	0.433167	0.177897	EIF2AK3
Olink_got1	-0.00681079	0.00380012	0.0730995	0.430893	0.17791	GOT1
Olink_eps8l2	0.00647454	0.00362141	0.0738059	0.432505	0.179182	EPS8L2
Olink_nlgn1	0.00671752	0.00375618	0.0737204	0.431634	0.179182	NLGN1
Olink_vsig2	0.00689635	0.00385652	0.0737462	0.430297	0.179182	VSIG2
Olink_dtx3	0.00675563	0.00378668	0.0744215	0.432816	0.180526	DTX3
Olink_aspscr1	-0.00665254	0.00373007	0.0745145	0.430795	0.180534	ASPSCR1
Olink_triap1	-0.00618615	0.00346899	0.0745482	0.432486	0.180534	TRIAP1
Olink_chac2	-0.00624345	0.00350369	0.074762	0.433271	0.180902	CHAC2
Olink_tnfrsf17	-0.00671355	0.00376861	0.0748486	0.431414	0.180962	TNFRSF17
Olink_eif5	-0.00668221	0.00375527	0.0751785	0.433166	0.181609	EIF5
Olink_prg3	-0.0065666	0.00369983	0.0759316	0.430892	0.183277	PRG3
Olink_mad1l1	-0.00646432	0.00364301	0.0759956	0.433082	0.18328	MAD1L1
Olink_zbtb16	0.00619758	0.00349703	0.076361	0.43327	0.184009	ZBTB16
Olink_ighmbp2	-0.00666933	0.00376745	0.0766928	0.433166	0.184657	IGHMBP2
Olink_atrn	-0.00678693	0.00383901	0.0770874	0.430351	0.185454	ATRN
Olink_gnly	-0.00620717	0.00351449	0.0773748	0.43328	0.185992	GNLY
Olink_scgb1a1	-0.00629115	0.00356436	0.0775674	0.433894	0.186302	SCGB1A1
Olink_hip1r	0.00682244	0.00387043	0.0779569	0.430742	0.18693	HIP1R
Olink_htr1b	-0.00662682	0.00375942	0.0779545	0.431442	0.18693	HTR1B
Olink_tspan1	-0.00657928	0.00373813	0.0784064	0.433291	0.187854	TSPAN1
Olink_apob	-0.00650425	0.00369963	0.0787405	0.430632	0.188346	APOB
Olink_prc1	0.00656611	0.0037346	0.0787242	0.430295	0.188346	PRC1
Olink_mag	-0.00658931	0.0037511	0.0789882	0.431632	0.188359	MAG
Olink_s100a11	-0.00617404	0.00351415	0.0789396	0.432916	0.188359	S100A11
Olink_shc1	-0.00662927	0.00377405	0.0790038	0.432153	0.188359	SHC1
Olink_wfdc12	-0.00673659	0.00383348	0.0788725	0.43239	0.188359	WFDC12
Olink_dll4	-0.00656203	0.00373983	0.0793294	0.430816	0.188981	DLL4
Olink_f2r	0.00606667	0.00345828	0.0793951	0.433053	0.188984	F2R
Olink_arid3a	-0.0065604	0.00375019	0.0802377	0.431442	0.190834	ARID3A
Olink_fli1	-0.00613619	0.00351359	0.080745	0.433269	0.191884	FLI1
Olink_apbb1ip	-0.00624248	0.00357646	0.0809157	0.432815	0.191978	APBB1IP
Olink_dkk3	-0.00637772	0.00365365	0.0808907	0.432894	0.191978	DKK3
Olink_ghrhr	0.00610302	0.00349838	0.0810737	0.432724	0.192197	GHRHR
Olink_gabarapl1	-0.00650173	0.00372832	0.0811878	0.430482	0.192311	GABARAPL1
Olink_nbn	-0.00610337	0.00351184	0.0822277	0.432624	0.194617	NBN
Olink_arhgef1	-0.00647351	0.00372804	0.082494	0.43097	0.195079	ARHGEF1
Olink_tpp1	-0.00619053	0.00356581	0.0825565	0.433833	0.195079	TPP1
Olink_mamdc4	0.00660576	0.00382262	0.0839828	0.430294	0.198289	MAMDC4
Olink_fam171b	-0.00641742	0.00372269	0.0847397	0.430293	0.199915	FAM171B
Olink_susd1	-0.00602274	0.00349683	0.085014	0.433289	0.2004	SUSD1
Olink_cd226	-0.00646214	0.0037566	0.085402	0.431767	0.201152	CD226
Olink_tmco5a	-0.0064582	0.00375633	0.0855704	0.43163	0.201387	TMCO5A
Olink_lap3	-0.00603354	0.00351391	0.0859771	0.432623	0.202181	LAP3
Olink_mapkapk2	-0.00641322	0.00373814	0.0862396	0.430481	0.202635	MAPKAPK2
Olink_ccl28	-0.0060309	0.00351975	0.0866368	0.433293	0.20292	CCL28
Olink_col28a1	-0.00647055	0.00377593	0.0866045	0.43163	0.20292	COL28A1
Olink_dnajc21	-0.00633709	0.00369717	0.0865291	0.430969	0.20292	DNAJC21
Olink_pcbp2	-0.00637359	0.00372043	0.0866955	0.430792	0.20292	PCBP2
Olink_siglec6	0.00598634	0.00349453	0.0867077	0.432483	0.20292	SIGLEC6
Olink_calb2	-0.00651288	0.00380819	0.0872295	0.432722	0.203977	CALB2
Olink_angptl3	-0.00641796	0.00375521	0.0874424	0.432716	0.204257	ANGPTL3
Olink_ceacam3	-0.00599304	0.0035071	0.0874889	0.433268	0.204257	CEACAM3
Olink_txndc15	0.00592363	0.00346855	0.0876777	0.433341	0.204535	TXNDC15
Olink_cpxm1	-0.00589951	0.00346384	0.0885425	0.433341	0.205815	CPXM1
Olink_ncln	-0.00593746	0.00348618	0.0885484	0.432622	0.205815	NCLN
Olink_scin	-0.00638329	0.0037483	0.0885786	0.431439	0.205815	SCIN
Olink_sirt5	0.0059525	0.0034933	0.0883919	0.432722	0.205815	SIRT5
Olink_tyrp1	0.00639545	0.00375405	0.0884612	0.431767	0.205815	TYRP1
Olink_mmp15	0.00632815	0.0037272	0.089547	0.430779	0.2079	MMP15
Olink_lyzl2	-0.00689015	0.00406809	0.090329	0.43215	0.209549	LYZL2
Olink_ppt1	-0.00634501	0.003749	0.0905674	0.431629	0.209935	PPT1
Olink_mthfsd	-0.00634745	0.00375499	0.0909589	0.43048	0.210453	MTHFSD
Olink_stip1	-0.00586958	0.00347282	0.0910065	0.433384	0.210453	STIP1
Olink_vps4b	-0.00628079	0.00371562	0.0909633	0.430292	0.210453	VPS4B
Olink_spesp1	-0.00681274	0.00403375	0.0912392	0.430779	0.210824	SPESP1
Olink_fgf12	-0.0063126	0.00374183	0.0916036	0.431766	0.211499	FGF12
Olink_klk12	-0.00589648	0.0034979	0.0918561	0.433267	0.211914	KLK12
Olink_max	-0.0058984	0.00350242	0.0921707	0.432721	0.212472	MAX
Olink_alms1	0.00629138	0.0037391	0.0924624	0.430479	0.212977	ALMS1
Olink_cdh22	-0.006308	0.00375116	0.0926514	0.430479	0.213244	CDH22
Olink_nos2	-0.00631109	0.00375794	0.093082	0.433161	0.214067	NOS2
Olink_reg1b	0.00586366	0.00350783	0.0946113	0.432891	0.217413	REG1B
Olink_kirrel1	-0.00622566	0.00373249	0.0953301	0.431438	0.218892	KIRREL1
Olink_itga2	0.00648187	0.0038961	0.0961835	0.431408	0.220678	ITGA2
Olink_plin1	-0.0063021	0.0037936	0.096671	0.43272	0.221623	PLIN1
Olink_ereg	-0.00575991	0.00347784	0.0976926	0.433369	0.22379	EREG
Olink_frzb	-0.00586735	0.00354766	0.0981621	0.433131	0.224689	FRZB
Olink_fxn	-0.0056967	0.00345167	0.098864	0.432481	0.226119	FXN
Olink_ngfr	0.00613065	0.00371585	0.0989784	0.430777	0.226203	NGFR
Olink_icoslg	0.00575946	0.00349964	0.0998264	0.432811	0.227882	ICOSLG
Olink_kcnh2	-0.00618304	0.00375748	0.0998687	0.431627	0.227882	KCNH2
Olink_hrg	-0.00618588	0.00376966	0.100813	0.430746	0.229856	HRG
Olink_cngb3	-0.00614257	0.00374842	0.101281	0.431436	0.230565	CNGB3
Olink_folh1	-0.00614401	0.00374872	0.101229	0.431764	0.230565	FOLH1
Olink_lrrn1	-0.00582506	0.0035564	0.101447	0.43262	0.23068	LRRN1
Olink_plpbp	-0.00566021	0.00345619	0.10149	0.433067	0.23068	PLPBP
Olink_cdk5rap3	-0.00604949	0.00369905	0.101969	0.430788	0.23159	CDK5RAP3
Olink_tnfrsf13b	-0.00575626	0.00352142	0.102131	0.433308	0.231777	TNFRSF13B
Olink_ikbkg	0.00566233	0.00346577	0.10231	0.433394	0.232003	IKBKG
Olink_sema6c	0.00610817	0.00374113	0.102538	0.431763	0.23234	SEMA6C
Olink_mavs	0.00568793	0.0034896	0.103115	0.433265	0.233467	MAVS
Olink_man2b2	-0.00622852	0.00382467	0.103424	0.430776	0.233624	MAN2B2
Olink_smad2	-0.00605369	0.00371681	0.103377	0.430289	0.233624	SMAD2
Olink_znf830	-0.00605028	0.00371493	0.103397	0.430289	0.233624	ZNF830
Olink_itpr1	-0.00612361	0.00376408	0.103775	0.43081	0.234236	ITPR1
Olink_ca3	-0.00574661	0.00353578	0.104111	0.432756	0.234811	CA3
Olink_xg	0.00744293	0.00458327	0.104396	0.432495	0.235274	XG
Olink_grik2	-0.00604141	0.00372412	0.104759	0.430788	0.23591	GRIK2
Olink_ca5a	-0.00605075	0.0037397	0.105674	0.433285	0.237786	CA5A
Olink_insl5	0.00631765	0.00390701	0.105886	0.430727	0.23808	INSL5
Olink_tmem132a	0.00605605	0.00374771	0.106117	0.43081	0.238416	TMEM132A
Olink_pde4d	-0.00606964	0.00376188	0.106653	0.433158	0.239437	PDE4D
Olink_npdc1	0.0059334	0.00367937	0.106835	0.433066	0.239661	NPDC1
Olink_cnpy2	-0.00560595	0.0034775	0.106955	0.433285	0.239747	CNPY2
Olink_arhgap30	-0.00601961	0.00373692	0.10722	0.430476	0.240157	ARHGAP30
Olink_cd33	-0.00557187	0.0034621	0.107538	0.433337	0.240506	CD33
Olink_stam	0.0059448	0.00369384	0.107541	0.430288	0.240506	STAM
Olink_naprt	-0.00602395	0.00374449	0.107679	0.430964	0.240631	NAPRT
Olink_ambn	-0.00564333	0.00351085	0.107975	0.432618	0.241108	AMBN
Olink_rhoc	0.00560588	0.00349002	0.108224	0.432961	0.241479	RHOC
Olink_cabp2	-0.00603042	0.00375826	0.108595	0.431625	0.242023	CABP2
Olink_itgb1bp1	0.00560631	0.00349434	0.108633	0.433264	0.242023	ITGB1BP1
Olink_nt5c	-0.0059359	0.00370261	0.108905	0.430775	0.242261	NT5C
Olink_vta1	-0.00551941	0.00344274	0.108896	0.433168	0.242261	VTA1
Olink_apobr	-0.00604081	0.00377169	0.109248	0.430809	0.242837	APOBR
Olink_ctbs	-0.00612425	0.00383456	0.110247	0.431976	0.244872	CTBS
Olink_snap25	0.00602625	0.00378276	0.111149	0.431434	0.246689	SNAP25
Olink_mcemp1	-0.00598033	0.00375549	0.111297	0.431761	0.246741	MCEMP1
Olink_spink5	0.00561114	0.0035241	0.111342	0.433273	0.246741	SPINK5
Olink_luzp2	-0.00603733	0.00379302	0.111461	0.430287	0.246818	LUZP2
Olink_casp1	-0.0055885	0.00351252	0.111611	0.432717	0.246963	CASP1
Olink_cd101	-0.00591843	0.00372267	0.11188	0.430725	0.247335	CD101
Olink_pcdh12	0.00588836	0.00370446	0.111948	0.430786	0.247335	PCDH12
Olink_ntrk2	0.005665	0.00356895	0.112451	0.433065	0.248259	NTRK2
Olink_scn3a	-0.00595594	0.00375471	0.112689	0.431624	0.248596	SCN3A
Olink_ces3	-0.00556222	0.00350802	0.112842	0.432808	0.248747	CES3
Olink_vegfa	0.00558362	0.00352643	0.113346	0.432738	0.249668	VEGFA
Olink_naa80	-0.00596784	0.00377126	0.113555	0.431624	0.249752	NAA80
Olink_pdzd2	0.00591226	0.00373577	0.113518	0.433157	0.249752	PDZD2
Olink_pcare	0.00596524	0.00378046	0.114593	0.431434	0.251847	PCARE
Olink_ctsc	0.00558304	0.00354441	0.115224	0.433485	0.25282	CTSC
Olink_gm2a	0.00625248	0.00396937	0.115223	0.432699	0.25282	GM2A
Olink_nacc1	-0.00585647	0.00371872	0.115296	0.430287	0.25282	NACC1
Olink_ache	-0.00620397	0.00394484	0.115801	0.431404	0.253737	ACHE
Olink_atxn10	0.005495	0.00349765	0.116177	0.432717	0.25437	ATXN10
Olink_leg1	0.00603272	0.00384432	0.116597	0.432586	0.255099	LEG1
Olink_hmox2	-0.00555667	0.00354431	0.116942	0.432716	0.255662	HMOX2
Olink_agrp	-0.00550152	0.00351026	0.117059	0.432845	0.255728	AGRP
Olink_yap1	0.00677045	0.00432159	0.117203	0.430962	0.25585	YAP1
Olink_agxt	-0.00559163	0.00357291	0.117588	0.433064	0.256308	AGXT
Olink_rnase4	-0.00640275	0.00409052	0.117529	0.431856	0.256308	RNASE4
Olink_cradd	-0.00542548	0.00347178	0.118121	0.433365	0.257279	CRADD
Olink_prdx1	0.00544126	0.00348522	0.118474	0.433307	0.257854	PRDX1
Olink_cetn2	0.00545577	0.00349718	0.118756	0.432716	0.258276	CETN2
Olink_tmem25	0.00581121	0.00373274	0.119521	0.430785	0.259746	TMEM25
Olink_dpy30	-0.00556129	0.00357461	0.119768	0.432463	0.260091	DPY30
Olink_was	-0.00539489	0.00347405	0.120451	0.432616	0.261379	WAS
Olink_dda1	-0.00584581	0.00376584	0.120592	0.433155	0.261492	DDA1
Olink_fcgr2a	0.00540826	0.00348777	0.120996	0.432616	0.262173	FCGR2A
Olink_cntnap4	-0.00579479	0.00374459	0.121748	0.431622	0.263606	CNTNAP4
Olink_znrd2	0.00583291	0.00377325	0.122147	0.430723	0.264274	ZNRD2
Olink_il19	0.00555886	0.00359974	0.122536	0.433273	0.264922	IL19
Olink_il18bp	0.00560955	0.00363395	0.122679	0.432741	0.265034	IL18BP
Olink_mslnl	-0.00578893	0.00375282	0.122947	0.431622	0.265416	MSLNL
Olink_traf2	0.00531427	0.00344887	0.123354	0.433391	0.2661	TRAF2
Olink_adam22	0.00542793	0.00352732	0.123854	0.433259	0.266974	ADAM22
Olink_fgr	-0.0054455	0.00354138	0.124135	0.432715	0.266974	FGR
Olink_mme	0.00562262	0.00365559	0.124034	0.432806	0.266974	MME
Olink_pdia5	0.00579764	0.0037706	0.124157	0.432143	0.266974	PDIA5
Olink_reg4	0.00556425	0.0036194	0.124217	0.433304	0.266974	REG4
Olink_acaa1	-0.0055017	0.00358358	0.124729	0.433261	0.26729	ACAA1
Olink_cd63	-0.0053982	0.0035149	0.124594	0.43334	0.26729	CD63
Olink_rnf31	-0.0057221	0.00372714	0.124729	0.431759	0.26729	RNF31
Olink_susd4	0.00581927	0.00378994	0.124681	0.430285	0.26729	SUSD4
Olink_cmip	-0.00569072	0.00371995	0.126078	0.430285	0.269779	CMIP
Olink_gstp1	0.0053415	0.00349205	0.126118	0.432743	0.269779	GSTP1
Olink_nmt1	0.00568755	0.00371875	0.126167	0.430784	0.269779	NMT1
Olink_il5	-0.00533588	0.00349358	0.126684	0.432615	0.270684	IL5
Olink_map1lc3b2	-0.00571648	0.00374668	0.127081	0.433154	0.271335	MAP1LC3B2
Olink_bcl2l1	-0.00566466	0.00371369	0.12718	0.430961	0.271344	BCL2L1
Olink_mvk	0.00554156	0.00363386	0.127271	0.432615	0.271344	MVK
Olink_tpsd1	0.00566095	0.0037133	0.12739	0.430783	0.271399	TPSD1
Olink_cacna1h	0.00570594	0.00374489	0.127601	0.433154	0.271652	CACNA1H
Olink_il17ra	0.00526169	0.00345537	0.127826	0.43327	0.271932	IL17RA
Olink_c1qtnf5	0.00574892	0.00378211	0.128511	0.431402	0.273191	C1QTNF5
Olink_fut3_fut5	0.00545096	0.00359274	0.129219	0.433165	0.274497	FUT3_FUT5
Olink_nampt	-0.00535413	0.00353196	0.129549	0.43326	0.274999	NAMPT
Olink_c9	-0.00572043	0.00377862	0.13006	0.430621	0.275483	C9
Olink_fam172a	-0.00568867	0.00375583	0.129875	0.430805	0.275483	FAM172A
Olink_polr2a	0.00567463	0.00374793	0.130016	0.431758	0.275483	POLR2A
Olink_gad1	0.00569439	0.00376438	0.130363	0.432142	0.275924	GAD1
Olink_angptl1	0.00538942	0.00356613	0.130724	0.433007	0.276088	ANGPTL1
Olink_cacnb3	-0.00562773	0.00372206	0.130543	0.430783	0.276088	CACNB3
Olink_lgals3bp	-0.00587661	0.00388842	0.130717	0.430339	0.276088	LGALS3BP
Olink_cd1c	-0.00534667	0.00354755	0.13178	0.433334	0.278118	CD1C
Olink_fcrl5	0.00545314	0.00362003	0.131976	0.43327	0.27813	FCRL5
Olink_gfer	-0.00535734	0.003556	0.131929	0.43326	0.27813	GFER
Olink_fcgr2b	0.0053139	0.00353455	0.132738	0.43326	0.278978	FCGR2B
Olink_mn1	-0.0056476	0.00375461	0.132543	0.431621	0.278978	MN1
Olink_tnxb	0.00527795	0.00351083	0.13276	0.43327	0.278978	TNXB
Olink_zpr1	-0.0056259	0.00374218	0.13275	0.43143	0.278978	ZPR1
Olink_serpina4	-0.00567733	0.00378004	0.133125	0.430752	0.279544	SERPINA4
Olink_nmi	-0.00556916	0.00371409	0.13376	0.430402	0.280675	NMI
Olink_galnt10	-0.00534415	0.00357594	0.135058	0.432805	0.283195	GALNT10
Olink_adamts4	0.00577127	0.00386385	0.135273	0.431757	0.283442	ADAMTS4
Olink_slc13a1	-0.00555569	0.00372557	0.135908	0.430283	0.28457	SLC13A1
Olink_cst5	0.00531851	0.00357138	0.136441	0.433441	0.285277	CST5
Olink_il12rb1	-0.00528061	0.00354529	0.13637	0.432614	0.285277	IL12RB1
Olink_nlgn2	-0.00560682	0.00376734	0.136687	0.43143	0.285587	NLGN2
Olink_ccl11	0.00537001	0.00361097	0.136984	0.432842	0.286004	CCL11
Olink_fgf23	0.00532427	0.00358253	0.13724	0.432378	0.286332	FGF23
Olink_ahsa1	-0.00550013	0.00370281	0.137447	0.430283	0.28656	AHSA1
Olink_snapin	0.00552615	0.00372172	0.137594	0.430782	0.286662	SNAPIN
Olink_akr1b10	0.00561572	0.00378663	0.138072	0.43162	0.287453	AKR1B10
Olink_c3	-0.00585659	0.00396335	0.1395	0.43016	0.29002	C3
Olink_stxbp1	-0.00549361	0.00371775	0.139503	0.430782	0.29002	STXBP1
Olink_nfkbie	-0.00518655	0.00351717	0.140317	0.433259	0.291347	NFKBIE
Olink_serpina9	0.00519773	0.00352497	0.140341	0.43279	0.291347	SERPINA9
Olink_caps	-0.00553304	0.00375487	0.140607	0.430959	0.291485	CAPS
Olink_creld1	0.00591498	0.00401361	0.140561	0.4314	0.291485	CRELD1
Olink_metap2	-0.00511035	0.00347006	0.140838	0.432442	0.291758	METAP2
Olink_rnf41	-0.005174	0.00351492	0.141025	0.433259	0.291937	RNF41
Olink_bcl7b	-0.0054446	0.00370396	0.141585	0.430282	0.292683	BCL7B
Olink_serpinb5	0.00511828	0.00348148	0.14153	0.433279	0.292683	SERPINB5
Olink_clint1	0.005576	0.00379679	0.141946	0.43214	0.293222	CLINT1
Olink_fdx2	-0.00552943	0.00376931	0.142394	0.433152	0.293939	FDX2
Olink_pfdn2	0.00510202	0.00348557	0.143268	0.432713	0.295535	PFDN2
Olink_acadsb	-0.00542577	0.00371165	0.143798	0.430769	0.296418	ACADSB
Olink_ptges2	0.00554446	0.00379582	0.144113	0.431944	0.296858	PTGES2
Olink_mthfd2	0.00538436	0.00369253	0.1448	0.430958	0.29789	MTHFD2
Olink_vwc2l	0.00554443	0.00380248	0.144817	0.430781	0.29789	VWC2L
Olink_fos	0.00548004	0.00376242	0.145257	0.431969	0.298433	FOS
Olink_grp	-0.00550986	0.00378317	0.145286	0.430803	0.298433	GRP
Olink_coro6	0.00551684	0.00379128	0.145638	0.431428	0.298947	CORO6
Olink_ism1	0.00524341	0.00360741	0.146089	0.433388	0.299661	ISM1
Olink_hgs	-0.00508639	0.00350055	0.146222	0.433258	0.299725	HGS
Olink_cdsn	0.00506544	0.00348865	0.146515	0.433122	0.299733	CDSN
Olink_dnajb14	-0.00541881	0.00373219	0.146534	0.43072	0.299733	DNAJB14
Olink_ptpn9	-0.00543742	0.00374352	0.146374	0.431716	0.299733	PTPN9
Olink_eppk1	0.00542723	0.00374009	0.146761	0.430803	0.299987	EPPK1
Olink_bloc1s2	-0.0054373	0.00375067	0.147154	0.431428	0.300163	BLOC1S2
Olink_masp1	-0.00511848	0.00353077	0.147155	0.433361	0.300163	MASP1
Olink_ncr3lg1	0.00568758	0.00392169	0.146985	0.430719	0.300163	NCR3LG1
Olink_akr1b1	-0.0050776	0.00350609	0.147561	0.433258	0.300572	AKR1B1
Olink_lag3	0.00519943	0.00359005	0.147543	0.432803	0.300572	LAG3
Olink_fcamr	-0.00589995	0.00407861	0.148028	0.430768	0.301313	FCAMR
Olink_pf4	-0.0053816	0.00372177	0.148191	0.430809	0.301436	PF4
Olink_clic5	-0.00542606	0.003757	0.148675	0.431618	0.302107	CLIC5
Olink_crebzf	0.00544507	0.00377065	0.148728	0.432139	0.302107	CREBZF
Olink_anxa10	0.00514251	0.00357043	0.149787	0.432712	0.302368	ANXA10
Olink_arhgap45	-0.00542419	0.00376222	0.14938	0.431399	0.302368	ARHGAP45
Olink_cox5b	-0.00501809	0.0034828	0.149642	0.432803	0.302368	COX5B
Olink_crtap	-0.0054024	0.00374788	0.149464	0.431618	0.302368	CRTAP
Olink_gba	-0.00542584	0.00376124	0.14915	0.431618	0.302368	GBA
Olink_sat1	-0.00539968	0.00374233	0.149066	0.433151	0.302368	SAT1
Olink_sorcs2	-0.00534175	0.00370757	0.149657	0.433258	0.302368	SORCS2
Olink_tek	-0.00500211	0.00347211	0.149688	0.433331	0.302368	TEK
Olink_tnfrsf10c	0.00502038	0.0034806	0.149199	0.432788	0.302368	TNFRSF10C
Olink_c1qtnf6	-0.00534269	0.00371398	0.15029	0.43078	0.302964	C1QTNF6
Olink_otud6b	-0.00535138	0.00371955	0.150239	0.430719	0.302964	OTUD6B
Olink_sh2b3	0.00505123	0.00351784	0.151041	0.433257	0.304269	SH2B3
Olink_dnm1	-0.00533219	0.00372485	0.152289	0.430719	0.30636	DNM1
Olink_ppm1b	-0.00536302	0.00374606	0.152254	0.431755	0.30636	PPM1B
Olink_angpt1	-0.00496032	0.0034702	0.152894	0.433331	0.307366	ANGPT1
Olink_enoph1	0.00528924	0.00370261	0.153151	0.430281	0.30767	ENOPH1
Olink_crybb1	-0.00530491	0.00371675	0.153502	0.430768	0.307951	CRYBB1
Olink_mapk13	-0.00542094	0.00379744	0.153437	0.432139	0.307951	MAPK13
Olink_c1r	-0.00531923	0.00372798	0.153634	0.430336	0.308005	C1R
Olink_itm2a	0.00493179	0.00345752	0.153761	0.433387	0.30805	ITM2A
Olink_dut	-0.00535885	0.00376088	0.154196	0.430718	0.308709	DUT
Olink_ifnar1	-0.0053225	0.00373817	0.154504	0.430718	0.308902	IFNAR1
Olink_npy	-0.00502795	0.00353068	0.154431	0.432472	0.308902	NPY
Olink_fes	0.0049741	0.00349474	0.154652	0.433257	0.308987	FES
Olink_top2b	-0.00540138	0.00379833	0.155022	0.431754	0.309515	TOP2B
Olink_gnpda2	-0.00532412	0.00374879	0.15555	0.431398	0.310357	GNPDA2
Olink_cracr2a	0.0049474	0.00348602	0.155845	0.433257	0.310733	CRACR2A
Olink_gh2	-0.00498442	0.00351501	0.156186	0.433257	0.311202	GH2
Olink_gstt2b	-0.005242	0.00369817	0.156357	0.430956	0.311329	GSTT2B
Olink_cpm	0.00547492	0.00387564	0.157765	0.433154	0.31392	CPM
Olink_relt	0.00557745	0.00395113	0.158072	0.433267	0.314316	RELT
Olink_mrpl46	0.00494338	0.00350374	0.158285	0.432711	0.314525	MRPL46
Olink_osmr	0.00505699	0.00358794	0.158712	0.432921	0.31516	OSMR
Olink_cd74	0.00522003	0.00370735	0.159131	0.433161	0.315777	CD74
Olink_per3	0.00533189	0.00379195	0.1597	0.431754	0.316692	PER3
Olink_sftpa2	-0.00495349	0.00352382	0.159815	0.433256	0.316704	SFTPA2
Olink_osbpl2	0.00516745	0.00369251	0.161689	0.430956	0.320148	OSBPL2
Olink_tnfaip2	-0.00525017	0.00375236	0.161771	0.430718	0.320148	TNFAIP2
Olink_abca2	0.00529422	0.00379144	0.162613	0.433149	0.321161	ABCA2
Olink_ada	0.0048605	0.00348046	0.162568	0.432839	0.321161	ADA
Olink_nme3	-0.00484885	0.0034712	0.162457	0.433299	0.321161	NME3
Olink_txndc5	0.0048175	0.00345787	0.163566	0.43316	0.322826	TXNDC5
Olink_bach1	0.00480736	0.00345564	0.164183	0.433385	0.323823	BACH1
Olink_rab39b	-0.00520209	0.00374245	0.16453	0.433149	0.324289	RAB39B
Olink_cox6b1	-0.00514198	0.00370209	0.164858	0.430766	0.324498	COX6B1
Olink_tor1aip1	-0.00523122	0.00376577	0.164794	0.4308	0.324498	TOR1AIP1
Olink_kir2dl3	0.00490338	0.00353745	0.165712	0.433256	0.32596	KIR2DL3
Olink_fcrl3	-0.00487361	0.00351834	0.165997	0.43261	0.326302	FCRL3
Olink_cd34	0.00482227	0.00348242	0.166136	0.433345	0.326355	CD34
Olink_epha1	0.00534554	0.00386181	0.166302	0.432855	0.326461	EPHA1
Olink_ccnd2	0.00519029	0.0037517	0.166534	0.430467	0.326697	CCND2
Olink_defb4a_defb4b	-0.00513951	0.0037215	0.167276	0.432709	0.327933	DEFB4A_DEFB4B
Olink_ace	0.00512187	0.00371517	0.168014	0.430616	0.328718	ACE
Olink_slc39a5	-0.00503625	0.00365262	0.167962	0.433385	0.328718	SLC39A5
Olink_tp53bp1	0.00517789	0.00375531	0.167959	0.431753	0.328718	TP53BP1
Olink_psca	0.00511887	0.00371759	0.168541	0.430717	0.329529	PSCA
Olink_ak2	-0.00511147	0.00371566	0.168936	0.430955	0.330046	AK2
Olink_tubb3	-0.00516566	0.00375589	0.169032	0.431425	0.330046	TUBB3
Olink_gal	-0.00497019	0.00361883	0.169627	0.433125	0.330988	GAL
Olink_brsk2	-0.00506481	0.00369255	0.170187	0.430777	0.331859	BRSK2
Olink_trim26	-0.0051429	0.00375906	0.171278	0.432136	0.333764	TRIM26
Olink_ctf1	-0.00476816	0.00348714	0.17152	0.433276	0.333791	CTF1
Olink_nme1	0.00513366	0.00375435	0.171511	0.431752	0.333791	NME1
Olink_lztfl1	-0.00512268	0.00375219	0.172182	0.431396	0.334856	LZTFL1
Olink_elac1	-0.0050724	0.00371785	0.17247	0.430777	0.335004	ELAC1
Olink_pdlim7	0.00470884	0.00345153	0.172487	0.433124	0.335004	PDLIM7
Olink_gart	-0.00504326	0.00370555	0.173521	0.430777	0.336787	GART
Olink_siglec5	0.00471238	0.00346553	0.173905	0.433265	0.337308	SIGLEC5
Olink_fcer2	0.00485826	0.00357542	0.174218	0.433265	0.337692	FCER2
Olink_ufd1	-0.00507209	0.00373495	0.174469	0.430716	0.337954	UFD1
Olink_mki67	-0.00508459	0.00374726	0.174827	0.431752	0.338423	MKI67
Olink_grsf1	-0.00513632	0.00378703	0.175013	0.432141	0.33856	GRSF1
Olink_itgb1bp2	0.00473774	0.00349726	0.175519	0.433276	0.339314	ITGB1BP2
Olink_anxa11	-0.00469926	0.00347277	0.176006	0.433579	0.339356	ANXA11
Olink_f3	0.00492232	0.00363858	0.176122	0.432484	0.339356	F3
Olink_glt8d2	-0.00472419	0.00349127	0.176017	0.432709	0.339356	GLT8D2
Olink_pecr	-0.00507903	0.00375341	0.176007	0.430799	0.339356	PECR
Olink_wasf3	0.00471626	0.0034833	0.175755	0.432709	0.339356	WASF3
Olink_tnfrsf10b	0.00508662	0.00376183	0.176329	0.433253	0.339532	TNFRSF10B
Olink_slc4a1	-0.00504292	0.003735	0.176965	0.430874	0.340533	SLC4A1
Olink_cst6	-0.00493654	0.00366704	0.178247	0.433177	0.342773	CST6
Olink_uxs1	0.00474703	0.00352732	0.178377	0.433254	0.342798	UXS1
Olink_inpp5j	0.005041	0.00375076	0.178957	0.430776	0.343647	INPP5J
Olink_siglec7	0.00488981	0.00363908	0.179054	0.433056	0.343647	SIGLEC7
Olink_hebp1	-0.00469631	0.00350054	0.179733	0.433275	0.344724	HEBP1
Olink_lgals8	-0.00461462	0.00344175	0.179999	0.433159	0.345008	LGALS8
Olink_cyp24a1	-0.00502989	0.0037569	0.180631	0.433147	0.345992	CYP24A1
Olink_cant1	-0.00473687	0.00354004	0.180876	0.432955	0.346236	CANT1
Olink_rtn4ip1	-0.0049714	0.00372222	0.181687	0.430776	0.34756	RTN4IP1
Olink_cdk1	-0.00502935	0.00376868	0.182044	0.432135	0.347852	CDK1
Olink_treml1	-0.00494259	0.00370396	0.182078	0.430614	0.347852	TREML1
Olink_ids	-0.00460344	0.00345194	0.182347	0.432837	0.347911	IDS
Olink_nenf	-0.00495286	0.00371295	0.18223	0.430277	0.347911	NENF
Olink_mecr	-0.00502837	0.00377177	0.182487	0.430798	0.347952	MECR
Olink_dock9	-0.0049958	0.00375303	0.183152	0.431424	0.348991	DOCK9
Olink_ralb	0.00497761	0.0037452	0.183835	0.431751	0.350065	RALB
Olink_sirpb1	0.0047312	0.00356268	0.184188	0.433017	0.350509	SIRPB1
Olink_relb	-0.00497264	0.00374662	0.184439	0.431751	0.350759	RELB
Olink_crhr1	0.0046142	0.00348057	0.184945	0.433275	0.351492	CRHR1
Olink_abraxas2	-0.00500326	0.00377565	0.185132	0.433146	0.351619	ABRAXAS2
Olink_guk1	-0.0049578	0.00374449	0.185502	0.433146	0.352092	GUK1
Olink_egln1	-0.00468156	0.00354244	0.18632	0.433383	0.353416	EGLN1
Olink_pdrg1	-0.00496049	0.00375658	0.186681	0.431613	0.353871	PDRG1
Olink_bst1	0.00455124	0.00345205	0.187371	0.433158	0.354729	BST1
Olink_tp53	-0.00461094	0.00349738	0.187377	0.433253	0.354729	TP53
Olink_xiap	0.0049399	0.00375016	0.187761	0.43175	0.355228	XIAP
Olink_bnip3l	-0.00495162	0.00376394	0.188336	0.43175	0.355468	BNIP3L
Olink_nudt5	-0.00458287	0.00348198	0.188124	0.433263	0.355468	NUDT5
Olink_s100a13	0.00514356	0.00390996	0.188349	0.43175	0.355468	S100A13
Olink_tmprss11d	-0.00499575	0.00379783	0.188375	0.430795	0.355468	TMPRSS11D
Olink_sh3bp1	-0.00489443	0.00372663	0.189067	0.430714	0.356544	SH3BP1
Olink_calcoco1	0.00453525	0.00345621	0.189458	0.432252	0.35682	CALCOCO1
Olink_dmd	0.00491258	0.00374293	0.18936	0.430797	0.35682	DMD
Olink_slc12a2	0.0049686	0.0037877	0.189604	0.433146	0.356866	SLC12A2
Olink_spaca5_spaca5b	-0.00491793	0.00375239	0.189996	0.430775	0.357143	SPACA5_SPACA5B
Olink_vcpkmt	-0.00494028	0.00376905	0.18995	0.432134	0.357143	VCPKMT
Olink_bpifb2	-0.0053447	0.00409125	0.191433	0.430781	0.359614	BPIFB2
Olink_hadh	0.00488171	0.00374329	0.192199	0.433145	0.360628	HADH
Olink_retn	0.00458991	0.00351971	0.19222	0.433029	0.360628	RETN
Olink_ccl24	0.00454966	0.00349241	0.192674	0.433037	0.361248	CCL24
Olink_ccl21	0.00457796	0.00351992	0.193406	0.433122	0.362388	CCL21
Olink_gpd1	-0.00527727	0.00406927	0.194687	0.430276	0.364325	GPD1
Olink_sytl4	-0.00479565	0.00369791	0.194689	0.430763	0.364325	SYTL4
Olink_dnajc6	-0.00486571	0.00375615	0.19519	0.430797	0.364796	DNAJC6
Olink_eif5a	-0.0045051	0.00347688	0.195074	0.432608	0.364796	EIF5A
Olink_selp	-0.00449963	0.0034761	0.195517	0.432733	0.365173	SELP
Olink_ninj1	-0.00453569	0.0035073	0.195943	0.433253	0.365501	NINJ1
Olink_rgs8	-0.00450987	0.00348715	0.195919	0.432607	0.365501	RGS8
Olink_eif4e	-0.00485368	0.00375908	0.196645	0.431749	0.366577	EIF4E
Olink_dclre1c	-0.00488654	0.00378596	0.196814	0.432133	0.366659	DCLRE1C
Olink_arhgap1	-0.00452963	0.00351445	0.197454	0.433253	0.367617	ARHGAP1
Olink_lgals3	-0.00470249	0.00365304	0.198002	0.432799	0.368403	LGALS3
Olink_gne	-0.00449569	0.00350031	0.199019	0.433252	0.369523	GNE
Olink_nos3	0.00466903	0.003636	0.19911	0.432707	0.369523	NOS3
Olink_sema7a	-0.0045243	0.0035214	0.198868	0.432731	0.369523	SEMA7A
Olink_tnn	0.00480835	0.00374445	0.199105	0.430872	0.369523	TNN
Olink_ahcy	0.00447378	0.00348735	0.199548	0.433054	0.369632	AHCY
Olink_epb41l5	-0.00481438	0.00375147	0.199383	0.431612	0.369632	EPB41L5
Olink_timd4	0.00458392	0.00357224	0.199427	0.432732	0.369632	TIMD4
Olink_cd72	-0.00504801	0.0039401	0.200135	0.431393	0.370249	CD72
Olink_sult1a1	0.00442117	0.00345014	0.200043	0.433157	0.370249	SULT1A1
Olink_pmm2	-0.00481674	0.00376204	0.200428	0.433145	0.370558	PMM2
Olink_cryzl1	-0.00480999	0.00375835	0.200618	0.430796	0.370674	CRYZL1
Olink_ang	-0.00469325	0.00367153	0.201156	0.432542	0.371434	ANG
Olink_clec11a	-0.00445102	0.00349021	0.202213	0.433366	0.372914	CLEC11A
Olink_tpsg1	0.00479337	0.00375764	0.202092	0.431749	0.372914	TPSG1
Olink_pcsk9	0.00455331	0.00357541	0.202843	0.432877	0.373841	PCSK9
Olink_rtkn2	-0.00479899	0.00376951	0.202988	0.433144	0.373871	RTKN2
Olink_ncf2	-0.00442989	0.00348314	0.203448	0.433643	0.374482	NCF2
Olink_pglyrp4	-0.00478512	0.00377056	0.204421	0.433144	0.375801	PGLYRP4
Olink_prrt3	-0.00496953	0.00391514	0.204337	0.430796	0.375801	PRRT3
Olink_gata3	-0.00476445	0.0037573	0.204786	0.432133	0.37598	GATA3
Olink_mrc1	0.00507392	0.00400239	0.204905	0.430612	0.37598	MRC1
Olink_tp73	-0.00475586	0.00374939	0.20465	0.431611	0.37598	TP73
Olink_lrrfip1	0.00467966	0.00370099	0.206081	0.430275	0.377901	LRRFIP1
Olink_pgd	-0.0047196	0.00373766	0.206698	0.430762	0.378659	PGD
Olink_siglec1	0.00457966	0.00362728	0.206753	0.433121	0.378659	SIGLEC1
Olink_cxcl13	-0.00437458	0.00346951	0.207364	0.433156	0.379162	CXCL13
Olink_pdgfa	-0.00434155	0.00344246	0.207251	0.432877	0.379162	PDGFA
Olink_yes1	0.00439924	0.00348948	0.207417	0.432797	0.379162	YES1
Olink_lair2	0.00439003	0.00348753	0.208117	0.43325	0.380204	LAIR2
Olink_cxcl3	-0.00436141	0.00346918	0.208692	0.43288	0.381016	CXCL3
Olink_ggact	-0.00465154	0.00370232	0.208983	0.430761	0.381072	GGACT
Olink_sez6	-0.00484504	0.00385547	0.208882	0.431611	0.381072	SEZ6
Olink_nxpe4	-0.00471805	0.00375777	0.209289	0.433144	0.381391	NXPE4
Olink_rgs10	-0.00464336	0.00370261	0.209821	0.430773	0.382122	RGS10
Olink_nhlrc3	-0.00510216	0.00407122	0.21013	0.432677	0.382447	NHLRC3
Olink_armcx2	-0.0046761	0.00374715	0.212072	0.431421	0.384545	ARMCX2
Olink_ccdc134	-0.00463908	0.0037127	0.211484	0.430274	0.384545	CCDC134
Olink_edem2	0.00469519	0.00376236	0.212061	0.433143	0.384545	EDEM2
Olink_med18	-0.00437133	0.00350213	0.211967	0.433251	0.384545	MED18
Olink_tomm20	-0.00466805	0.00373699	0.211619	0.430761	0.384545	TOMM20
Olink_znf174	0.0047017	0.00376587	0.211855	0.431748	0.384545	ZNF174
Olink_sugt1	-0.00435681	0.0034982	0.212975	0.433251	0.385942	SUGT1
Olink_csf2ra	0.00433006	0.00347963	0.213357	0.433249	0.386395	CSF2RA
Olink_tap1	0.00466579	0.00376416	0.215156	0.430461	0.389412	TAP1
Olink_kitlg	0.00433187	0.00350137	0.216022	0.433053	0.390737	KITLG
Olink_ca11	0.00432007	0.00349341	0.216229	0.433251	0.39087	CA11
Olink_ipcef1	-0.00432189	0.0035014	0.217086	0.43333	0.392176	IPCEF1
Olink_ceacam6	-0.00459104	0.00372946	0.218322	0.43087	0.39368	CEACAM6
Olink_eif2ak2	-0.00459605	0.00373257	0.218204	0.430672	0.39368	EIF2AK2
Olink_get3	-0.00455804	0.0037008	0.218092	0.430761	0.39368	GET3
Olink_chchd6	-0.00464501	0.00377508	0.218538	0.430274	0.393827	CHCHD6
Olink_agrn	0.0045149	0.00367543	0.219302	0.43312	0.394799	AGRN
Olink_csh1	0.00457413	0.00372401	0.219348	0.43061	0.394799	CSH1
Olink_il25	0.00461758	0.00376073	0.219513	0.432108	0.394854	IL25
Olink_eif2s2	-0.00461128	0.00375741	0.219736	0.430794	0.395011	EIF2S2
Olink_rab2b	-0.00455033	0.00370918	0.219915	0.430273	0.39509	RAB2B
Olink_unc5d	-0.00465791	0.00379974	0.220262	0.431747	0.395298	UNC5D
Olink_ywhaq	-0.00460197	0.00375442	0.220301	0.431391	0.395298	YWHAQ
Olink_rras	-0.00458793	0.00375248	0.221474	0.43161	0.397158	RRAS
Olink_cd2	-0.00462779	0.00378732	0.221747	0.433143	0.397404	CD2
Olink_sla2	-0.00454183	0.00372017	0.222143	0.430772	0.39787	SLA2
Olink_bag3	0.00436828	0.00358001	0.2224	0.43333	0.398087	BAG3
Olink_c1qtnf9	0.00457824	0.00376038	0.223423	0.43145	0.399673	C1QTNF9
Olink_hmgcl	-0.00458099	0.00376814	0.2241	0.430794	0.400393	HMGCL
Olink_pacs2	-0.00457075	0.00375958	0.224083	0.433142	0.400393	PACS2
Olink_gprc5c	0.00458219	0.003772	0.224452	0.430273	0.400778	GPRC5C
Olink_smpd3	-0.00454665	0.00374591	0.224845	0.431747	0.401115	SMPD3
Olink_vash1	-0.00419602	0.00345756	0.224915	0.43338	0.401115	VASH1
Olink_mcts1	-0.00448714	0.00370291	0.2256	0.430711	0.402091	MCTS1
Olink_col4a4	0.00453296	0.00374199	0.225757	0.430323	0.402126	COL4A4
Olink_cebpb	0.0042759	0.00353139	0.225968	0.433271	0.402255	CEBPB
Olink_itih5	0.00447777	0.00370195	0.22645	0.430273	0.402386	ITIH5
Olink_rapgef2	-0.00450834	0.00372797	0.226543	0.43046	0.402386	RAPGEF2
Olink_susd5	-0.00504605	0.00417303	0.226591	0.431952	0.402386	SUSD5
Olink_vsnl1	0.00496793	0.0041053	0.226237	0.430949	0.402386	VSNL1
Olink_ndrg1	-0.00421576	0.00349434	0.227649	0.432704	0.404018	NDRG1
Olink_atox1	-0.00418753	0.00347489	0.228178	0.433324	0.404711	ATOX1
Olink_gbp4	0.00420808	0.00349389	0.228437	0.432704	0.404765	GBP4
Olink_inppl1	0.00419066	0.00347979	0.228485	0.432796	0.404765	INPPL1
Olink_egfl7	0.004369	0.0036338	0.229245	0.43325	0.405374	EGFL7
Olink_lrpap1	0.00418449	0.00347921	0.229094	0.433155	0.405374	LRPAP1
Olink_robo4	0.00452679	0.0037642	0.229142	0.430794	0.405374	ROBO4
Olink_sag	0.0044886	0.00374016	0.230103	0.431419	0.406646	SAG
Olink_dpp6	-0.00432798	0.00361002	0.230581	0.432795	0.407243	DPP6
Olink_lefty2	-0.00439284	0.00366798	0.231072	0.432433	0.407864	LEFTY2
Olink_safb2	-0.00441222	0.00368962	0.231763	0.430771	0.408838	SAFB2
Olink_ttn	0.00452776	0.00379215	0.232492	0.433142	0.409876	TTN
Olink_fcar	0.00418425	0.00350768	0.232922	0.433379	0.410139	FCAR
Olink_gsap	0.00417521	0.00349932	0.232817	0.43325	0.410139	GSAP
Olink_ciapin1	-0.00410644	0.00345653	0.23483	0.433324	0.413249	CIAPIN1
Olink_ddah1	-0.00420526	0.00354265	0.235219	0.432795	0.413437	DDAH1
Olink_thbd	0.00431369	0.00363385	0.235199	0.433052	0.413437	THBD
Olink_oxt	-0.00443388	0.00373827	0.235597	0.433154	0.413853	OXT
Olink_prkar2a	-0.00443273	0.00373992	0.235927	0.430937	0.414183	PRKAR2A
Olink_eno3	0.00480823	0.00406032	0.23634	0.430793	0.414659	ENO3
Olink_bag4	-0.00446125	0.00377309	0.237059	0.431745	0.415672	BAG4
Olink_il24	-0.00412106	0.00348695	0.23727	0.432604	0.415791	IL24
Olink_chm	-0.00442965	0.00375311	0.237904	0.431608	0.416642	CHM
Olink_icam3	-0.00407782	0.00345641	0.238093	0.432874	0.416642	ICAM3
Olink_il13ra1	-0.00424109	0.0035955	0.238183	0.433538	0.416642	IL13RA1
Olink_optc	-0.00434255	0.00368277	0.238343	0.432795	0.416673	OPTC
Olink_cd177	0.00406562	0.00345261	0.238981	0.433209	0.417289	CD177
Olink_serpinh1	-0.00442544	0.00375734	0.238878	0.430459	0.417289	SERPINH1
Olink_tspan8	-0.00450322	0.00382861	0.23952	0.43071	0.417981	TSPAN8
Olink_sdhb	-0.00438566	0.00373059	0.239764	0.43071	0.418156	SDHB
Olink_vamp5	0.00411598	0.00351347	0.241409	0.43327	0.420774	VAMP5
Olink_slc9a3r1	-0.00439523	0.00375355	0.241624	0.431389	0.420898	SLC9A3R1
Olink_gclm	-0.00438599	0.00376608	0.244186	0.433141	0.424602	GCLM
Olink_gys1	0.00406325	0.00348762	0.244005	0.43327	0.424602	GYS1
Olink_nadk	0.00413897	0.00355311	0.244071	0.433051	0.424602	NADK
Olink_lgmn	-0.00405357	0.00348215	0.24439	0.433118	0.424703	LGMN
Olink_mdm1	-0.00435574	0.00374718	0.245078	0.431608	0.425646	MDM1
Olink_dctpp1	0.00413441	0.00356354	0.245975	0.433051	0.426951	DCTPP1
Olink_casp4	0.0043288	0.00373505	0.246477	0.430459	0.427314	CASP4
Olink_nars1	-0.00432005	0.00372712	0.246428	0.43077	0.427314	NARS1
Olink_erp44	-0.00409172	0.00353483	0.247056	0.432885	0.428064	ERP44
Olink_padi2	0.00404564	0.00350125	0.247898	0.432603	0.429269	PADI2
Olink_comt	-0.00406983	0.00352488	0.24826	0.433364	0.429581	COMT
Olink_lrrc37a2	-0.004296	0.00372164	0.248372	0.430709	0.429581	LRRC37A2
Olink_ctnna1	0.00431277	0.00374171	0.249074	0.431417	0.430083	CTNNA1
Olink_fgf2	0.00397832	0.00344974	0.248824	0.433378	0.430083	FGF2
Olink_pithd1	-0.00434948	0.00377381	0.249104	0.431957	0.430083	PITHD1
Olink_pth1r	0.00398873	0.00346319	0.249429	0.433378	0.430389	PTH1R
Olink_hsp90b1	-0.00401296	0.00348763	0.249892	0.432467	0.430934	HSP90B1
Olink_dnlz	-0.00431654	0.00375783	0.250695	0.431417	0.43181	DNLZ
Olink_mink1	-0.00427313	0.00371954	0.250632	0.430947	0.43181	MINK1
Olink_cd22	-0.0041802	0.00364055	0.250878	0.432831	0.431871	CD22
Olink_ruvbl1	-0.00402077	0.00350292	0.251042	0.433248	0.431899	RUVBL1
Olink_ly9	-0.00402902	0.00351394	0.25156	0.431636	0.432311	LY9
Olink_nrn1	-0.00422384	0.00368398	0.251577	0.43077	0.432311	NRN1
Olink_dbn1	0.00428513	0.00375216	0.253443	0.431744	0.435262	DBN1
Olink_ctsl	-0.00410843	0.0035989	0.253635	0.43305	0.435334	CTSL
Olink_ppm1f	-0.00422957	0.00370717	0.253911	0.430758	0.435553	PPM1F
Olink_myh4	0.00427779	0.00375281	0.254339	0.43314	0.435863	MYH4
Olink_sh3bgrl2	0.00428129	0.00375628	0.25439	0.431417	0.435863	SH3BGRL2
Olink_omd	0.0040571	0.0035629	0.254831	0.433118	0.436362	OMD
Olink_ephb6	0.00400134	0.00351808	0.255392	0.433351	0.43697	EPHB6
Olink_hpse	-0.00426769	0.00375299	0.255485	0.432384	0.43697	HPSE
Olink_arf6	-0.00423368	0.00373503	0.257008	0.430708	0.4389	ARF6
Olink_kyat1	-0.0039376	0.00347245	0.256819	0.432955	0.4389	KYAT1
Olink_pla2g15	0.004022	0.0035487	0.257064	0.433322	0.4389	PLA2G15
Olink_cct5	-0.00393671	0.00347541	0.257333	0.433248	0.439104	CCT5
Olink_cd5	-0.00403249	0.00356851	0.258472	0.432621	0.440383	CD5
Olink_fis1	-0.00391187	0.00346229	0.258545	0.432691	0.440383	FIS1
Olink_itgav	0.00414672	0.00367123	0.258686	0.432464	0.440383	ITGAV
Olink_vwa1	0.00404708	0.00357977	0.258253	0.432431	0.440383	VWA1
Olink_prss8	0.00437344	0.00387989	0.25966	0.433204	0.441784	PRSS8
Olink_htra2	-0.00389839	0.00346029	0.259914	0.433322	0.44196	HTRA2
Olink_cfc1	-0.00398542	0.00354054	0.260318	0.433248	0.44239	CFC1
Olink_bnip2	-0.00416443	0.00370446	0.260948	0.430757	0.442573	BNIP2
Olink_creb3	-0.00424785	0.00377876	0.260962	0.432128	0.442573	CREB3
Olink_trim25	-0.00419105	0.00372728	0.260838	0.430708	0.442573	TRIM25
Olink_yars1	-0.00419705	0.00373413	0.261032	0.430708	0.442573	YARS1
Olink_fam3c	0.00410173	0.00365885	0.262275	0.432992	0.444423	FAM3C
Olink_ppbp	-0.00416862	0.00372549	0.26317	0.430351	0.445681	PPBP
Olink_dgka	-0.00419671	0.00375522	0.263759	0.431743	0.446313	DGKA
Olink_fuca1	-0.0038572	0.00345298	0.263973	0.432655	0.446313	FUCA1
Olink_septin8	0.0043448	0.00388971	0.264001	0.430789	0.446313	SEPTIN8
Olink_ifit1	-0.00416069	0.0037336	0.265117	0.430457	0.447941	IFIT1
Olink_gorasp2	-0.00414725	0.003723	0.265305	0.430708	0.447999	GORASP2
Olink_dipk2b	0.00439106	0.00394953	0.266234	0.431387	0.449049	DIPK2B
Olink_mrpl52	0.00419047	0.00376801	0.266094	0.432112	0.449049	MRPL52
Olink_erp29	-0.00417599	0.00376301	0.267115	0.431387	0.450275	ERP29
Olink_enox2	-0.00413788	0.00374278	0.268922	0.433139	0.453059	ENOX2
Olink_elob	-0.00414966	0.00375547	0.269182	0.433139	0.453237	ELOB
Olink_crnn	-0.0040623	0.00368149	0.269843	0.432293	0.454088	CRNN
Olink_crtac1	0.00400374	0.0036434	0.271816	0.432872	0.457124	CRTAC1
Olink_vti1a	-0.00412245	0.00375254	0.27196	0.431386	0.457124	VTI1A
Olink_syngap1	0.00412181	0.00375399	0.27222	0.431416	0.457298	SYNGAP1
Olink_lonp1	-0.00413436	0.00377041	0.272855	0.43079	0.458102	LONP1
Olink_lmod2	-0.00411521	0.00375596	0.273239	0.431416	0.458324	LMOD2
Olink_muc16	-0.00379373	0.00346413	0.273458	0.432793	0.458324	MUC16
Olink_scrn1	-0.00378507	0.0034553	0.27333	0.433377	0.458324	SCRN1
Olink_itga5	0.00408384	0.00373292	0.273957	0.433257	0.458898	ITGA5
Olink_cplx2	0.00409586	0.00374673	0.274319	0.432127	0.459242	CPLX2
Olink_fgfbp2	-0.00408073	0.00373693	0.274839	0.430865	0.459585	FGFBP2
Olink_prss27	-0.00378975	0.00346962	0.274721	0.432924	0.459585	PRSS27
Olink_rab10	-0.00402592	0.00369748	0.276236	0.430756	0.461657	RAB10
Olink_cx3cl1	0.00382694	0.00351886	0.276799	0.433245	0.462069	CX3CL1
Olink_gp1bb	0.00410282	0.00377225	0.276764	0.433138	0.462069	GP1BB
Olink_app	-0.00376208	0.00346771	0.277977	0.433284	0.46377	APP
Olink_cd28	0.00388915	0.00358788	0.278384	0.433247	0.464133	CD28
Olink_ogn	0.00413844	0.00381887	0.278512	0.433257	0.464133	OGN
Olink_letm1	0.00404071	0.00373033	0.278723	0.430768	0.464221	LETM1
Olink_zp4	0.00405826	0.00376091	0.280567	0.432126	0.467026	ZP4
Olink_il12rb2	0.00404092	0.00374927	0.281135	0.431742	0.467705	IL12RB2
Olink_efnb2	0.00403272	0.00374938	0.282126	0.431605	0.469087	EFNB2
Olink_sncg	0.00415924	0.00387881	0.283591	0.433245	0.471255	SNCG
Olink_ervv_1	-0.00402925	0.00376071	0.283993	0.433138	0.471654	ERVV_1
Olink_msra	-0.00370339	0.00346249	0.284817	0.43332	0.472755	MSRA
Olink_glp1r	0.00398971	0.00374153	0.286279	0.431415	0.474912	GLP1R
Olink_nup50	0.00402745	0.0037799	0.28666	0.433138	0.475004	NUP50
Olink_tppp2	0.0039753	0.00373071	0.286628	0.430456	0.475004	TPPP2
Olink_dennd2b	0.00402034	0.00377603	0.287019	0.433137	0.475329	DENND2B
Olink_cd163	0.00387596	0.00364828	0.288055	0.432726	0.476681	CD163
Olink_stat5b	-0.003689	0.00347306	0.288161	0.432792	0.476681	STAT5B
Olink_mtss2	-0.00396139	0.00373165	0.288439	0.430268	0.476871	MTSS2
Olink_tpbgl	-0.00397174	0.0037481	0.289303	0.431605	0.478028	TPBGL
Olink_padi4	-0.00374475	0.00353523	0.289484	0.432623	0.478058	PADI4
Olink_lto1	-0.00369555	0.00349016	0.289674	0.432601	0.478101	LTO1
Olink_asah2	-0.00378609	0.00358277	0.290631	0.433244	0.47941	ASAH2
Olink_scn2a	0.00395324	0.00375321	0.292212	0.431414	0.481747	SCN2A
Olink_lrrc38	-0.00404369	0.00384102	0.292455	0.431604	0.481875	LRRC38
Olink_il22	0.00403997	0.0038442	0.293299	0.430268	0.482993	IL22
Olink_aldh3a1	0.00375172	0.00357615	0.294139	0.43328	0.484104	ALDH3A1
Olink_hsd17b14	-0.00389886	0.00372351	0.295062	0.430944	0.48535	HSD17B14
Olink_entpd6	0.00367045	0.0035144	0.296304	0.433267	0.487118	ENTPD6
Olink_otoa	0.0038979	0.0037361	0.296813	0.431414	0.487681	OTOA
Olink_arhgef12	0.00362107	0.00347261	0.297068	0.433375	0.487826	ARHGEF12
Olink_sowaha	0.00390089	0.00374386	0.297445	0.431604	0.48817	SOWAHA
Olink_asgr2	-0.00389568	0.00374452	0.298175	0.430605	0.489024	ASGR2
Olink_siglec10	0.00372289	0.00357937	0.298299	0.433375	0.489024	SIGLEC10
Olink_csf2rb	0.00391948	0.00377179	0.298739	0.431741	0.48947	CSF2RB
Olink_tbc1d5	0.00357866	0.0034474	0.29924	0.433375	0.490016	TBC1D5
Olink_casp8	-0.003593	0.00346598	0.299906	0.432587	0.490456	CASP8
Olink_edar	-0.00357652	0.00344919	0.299781	0.433375	0.490456	EDAR
Olink_terf1	0.00388623	0.00374967	0.300012	0.431741	0.490456	TERF1
Olink_rwdd1	-0.00357248	0.00344836	0.300209	0.43315	0.490504	RWDD1
Olink_ece1	-0.00364133	0.00351849	0.300716	0.4327	0.491057	ECE1
Olink_ceacam18	-0.00386889	0.00374308	0.301325	0.430455	0.491777	CEACAM18
Olink_igfl4	-0.00386757	0.003744	0.301607	0.431741	0.491963	IGFL4
Olink_ivd	0.00361212	0.00349978	0.302031	0.4327	0.49238	IVD
Olink_numb	-0.00389641	0.00379308	0.304312	0.431741	0.495567	NUMB
Olink_tigit	-0.00384597	0.00374407	0.304325	0.430455	0.495567	TIGIT
Olink_prnd	-0.00384094	0.0037421	0.304703	0.430943	0.495905	PRND
Olink_acadm	-0.00383058	0.00373951	0.305675	0.430455	0.496523	ACADM
Olink_lilrb5	-0.00353084	0.00344568	0.305502	0.43287	0.496523	LILRB5
Olink_sestd1	0.00357366	0.00348934	0.305762	0.432699	0.496523	SESTD1
Olink_trim21	-0.00356416	0.00347852	0.305549	0.433375	0.496523	TRIM21
Olink_wwp2	-0.00356691	0.00348808	0.306502	0.433243	0.497448	WWP2
Olink_rnaseh2a	-0.00378234	0.00370192	0.306918	0.430766	0.497847	RNASEH2A
Olink_mcee	-0.0037849	0.00370727	0.30729	0.430766	0.498174	MCEE
Olink_ndufs6	0.00359467	0.0035227	0.30753	0.433245	0.498287	NDUFS6
Olink_ripk4	-0.00383506	0.00376044	0.307808	0.433136	0.498462	RIPK4
Olink_fkbp1b	0.00351223	0.00344571	0.308064	0.432431	0.498599	FKBP1B
Olink_lsm8	-0.0038205	0.00374991	0.308292	0.430454	0.498692	LSM8
Olink_morf4l1	-0.00380423	0.0037466	0.309929	0.430454	0.500787	MORF4L1
Olink_ppp1cc	-0.00376943	0.00371177	0.309857	0.430267	0.500787	PPP1CC
Olink_cblif	0.00355721	0.00350641	0.310354	0.432989	0.50105	CBLIF
Olink_tcl1b	-0.00352881	0.00347898	0.310435	0.433266	0.50105	TCL1B
Olink_bambi	0.003608	0.00356623	0.311682	0.433245	0.501125	BAMBI
Olink_cd40lg	-0.00348812	0.00344179	0.310845	0.432828	0.501125	CD40LG
Olink_cmc1	-0.00375846	0.00371046	0.311096	0.430754	0.501125	CMC1
Olink_dlgap5	-0.00375971	0.00371533	0.311571	0.430766	0.501125	DLGAP5
Olink_il34	0.00354092	0.00349928	0.311592	0.432622	0.501125	IL34
Olink_spring1	-0.0038219	0.00377127	0.310863	0.432124	0.501125	SPRING1
Olink_ugdh	-0.00380546	0.00375946	0.311431	0.433136	0.501125	UGDH
Olink_myo9b	0.00349874	0.00346682	0.31288	0.4326	0.502776	MYO9B
Olink_lrrc59	-0.00372092	0.0036982	0.314353	0.430754	0.504865	LRRC59
Olink_map3k5	0.0034966	0.00347722	0.314626	0.433245	0.505026	MAP3K5
Olink_csnk1d	-0.00377079	0.0037526	0.314977	0.43174	0.505312	CSNK1D
Olink_cr1	0.00384668	0.00382997	0.31521	0.431218	0.505408	CR1
Olink_adra2a	-0.00376963	0.00375655	0.315634	0.433136	0.505811	ADRA2A
Olink_hs6st2	0.00397275	0.00396576	0.316464	0.43174	0.506841	HS6ST2
Olink_mgmt	-0.00347074	0.00346578	0.316624	0.433374	0.506841	MGMT
Olink_vps53	0.00346513	0.00346489	0.317282	0.43279	0.507617	VPS53
Olink_adamts13	-0.00347509	0.00347669	0.317538	0.43287	0.507748	ADAMTS13
Olink_cdnf	0.00354721	0.00355249	0.318036	0.43279	0.508267	CDNF
Olink_pafah1b3	-0.003698	0.00371452	0.319473	0.430765	0.510284	PAFAH1B3
Olink_atxn2l	-0.00368298	0.00371099	0.320982	0.430765	0.511785	ATXN2L
Olink_cst7	-0.00345931	0.00348722	0.321205	0.432959	0.511785	CST7
Olink_fxyd5	-0.00345286	0.0034763	0.32059	0.432599	0.511785	FXYD5
Olink_plau	0.00351643	0.0035467	0.321463	0.433255	0.511785	PLAU
Olink_rbfox3	0.00410447	0.00413839	0.321299	0.430765	0.511785	RBFOX3
Olink_sprr1b	-0.00369618	0.00372629	0.321243	0.430454	0.511785	SPRR1B
Olink_vasp	-0.00367391	0.00371108	0.322188	0.430603	0.51266	VASP
Olink_mtif3	-0.00368353	0.00372781	0.323099	0.430704	0.51383	MTIF3
Olink_cfhr2	-0.00369287	0.00374033	0.323495	0.430325	0.51418	CFHR2
Olink_stx4	0.00341261	0.00346042	0.324048	0.43279	0.514779	STX4
Olink_iqgap2	0.00343537	0.00349065	0.32504	0.43279	0.516074	IQGAP2
Olink_gsr	-0.00374713	0.00380969	0.325329	0.431182	0.516103	GSR
Olink_rgl2	0.00366796	0.00372983	0.325412	0.430453	0.516103	RGL2
Olink_naa10	-0.00370197	0.0037676	0.32582	0.433135	0.51647	NAA10
Olink_gpihbp1	0.00364937	0.00371736	0.326249	0.430704	0.51687	GPIHBP1
Olink_cst1	0.00402124	0.00410913	0.327779	0.433291	0.51817	CST1
Olink_eddm3b	-0.006068	0.00619718	0.327509	0.430266	0.51817	EDDM3B
Olink_fdx1	-0.00371765	0.00379871	0.327754	0.433135	0.51817	FDX1
Olink_ube2z	-0.00368199	0.00376176	0.327687	0.431739	0.51817	UBE2Z
Olink_mydgf	-0.00364061	0.00372636	0.32858	0.430753	0.519036	MYDGF
Olink_rictor	-0.00364421	0.00373082	0.328681	0.431739	0.519036	RICTOR
Olink_defb103a_defb103b	0.0036908	0.00378565	0.329593	0.432412	0.519979	DEFB103A_DEFB103B
Olink_txk	-0.00365267	0.00374686	0.329634	0.430453	0.519979	TXK
Olink_kifbp	-0.00339081	0.00348057	0.329957	0.43279	0.520031	KIFBP
Olink_tsc22d1	0.00361664	0.00371288	0.330023	0.430765	0.520031	TSC22D1
Olink_dnajb6	-0.00367055	0.00377329	0.330672	0.43188	0.520773	DNAJB6
Olink_duox2	0.0033736	0.00347911	0.332214	0.433265	0.522911	DUOX2
Olink_kir3dl2	0.00365586	0.00377154	0.332388	0.432123	0.522911	KIR3DL2
Olink_lat	-0.0033467	0.00345842	0.333201	0.432827	0.523908	LAT
Olink_vwa5a	0.00363941	0.00376903	0.334246	0.432123	0.52527	VWA5A
Olink_nudt10	-0.0036348	0.00376734	0.334641	0.430786	0.525608	NUDT10
Olink_caly	-0.0035981	0.00373631	0.335549	0.433135	0.52675	CALY
Olink_rbm19	-0.00361469	0.00375818	0.336146	0.433135	0.527405	RBM19
Olink_dynlt1	-0.00362394	0.00377228	0.33672	0.431602	0.528022	DYNLT1
Olink_cenpj	-0.00358811	0.00373885	0.337221	0.430453	0.528524	CENPJ
Olink_rabepk	-0.00334731	0.00349358	0.338001	0.433244	0.529463	RABEPK
Olink_s100a3	0.00354216	0.00369872	0.338234	0.430265	0.529544	S100A3
Olink_mpo	-0.00336781	0.00352172	0.338928	0.433254	0.530346	MPO
Olink_tex33	-0.00354802	0.00371871	0.340039	0.430453	0.531799	TEX33
Olink_fnta	-0.00356258	0.00373598	0.340299	0.430265	0.531922	FNTA
Olink_nt5c3a	-0.00329754	0.00346085	0.340689	0.433568	0.532247	NT5C3A
Olink_commd1	-0.00357653	0.0037622	0.341788	0.430786	0.533137	COMMD1
Olink_jpt2	-0.00353937	0.00372215	0.341665	0.430703	0.533137	JPT2
Olink_smarca2	-0.00331234	0.00348442	0.341806	0.432698	0.533137	SMARCA2
Olink_cd164l2	-0.00357889	0.00376775	0.342182	0.431602	0.533439	CD164L2
Olink_micall2	0.00352031	0.00371883	0.34384	0.431601	0.53573	MICALL2
Olink_upk3bl1	-0.00351111	0.00371049	0.344018	0.430435	0.53573	UPK3BL1
Olink_csde1	-0.00356742	0.00377215	0.344293	0.433134	0.535872	CSDE1
Olink_atp5if1	-0.00327542	0.0034653	0.34456	0.433113	0.536002	ATP5IF1
Olink_gpr37	0.003443	0.00364523	0.344908	0.433264	0.536258	GPR37
Olink_rasa1	0.0032907	0.00348845	0.345526	0.432698	0.536933	RASA1
Olink_foxo3	-0.00330449	0.00350602	0.345933	0.433243	0.536996	FOXO3
Olink_tgoln2	0.00357872	0.00379687	0.345919	0.430602	0.536996	TGOLN2
Olink_npr1	-0.0035392	0.00376082	0.346674	0.433134	0.53786	NPR1
Olink_lilrb4	-0.00354228	0.00376761	0.347124	0.432598	0.538273	LILRB4
Olink_dbi	-0.00327654	0.00349514	0.348528	0.433244	0.539802	DBI
Olink_lilra6	-0.00348986	0.00372374	0.348665	0.430752	0.539802	LILRA6
Olink_rbm25	0.00352018	0.00375601	0.348655	0.432122	0.539802	RBM25
Olink_cfi	-0.00388874	0.004152	0.348973	0.43032	0.539993	CFI
Olink_rilpl2	-0.0034843	0.00372204	0.349214	0.430752	0.54008	RILPL2
Olink_krt6c	0.0035346	0.00378122	0.349909	0.433134	0.540584	KRT6C
Olink_lcn15	0.00349805	0.00374097	0.34976	0.430764	0.540584	LCN15
Olink_maea	-0.00324151	0.00347585	0.351041	0.433243	0.542046	MAEA
Olink_ntf4	-0.00326282	0.00350625	0.35208	0.433243	0.543362	NTF4
Olink_plxna4	-0.00322584	0.00347109	0.352714	0.433373	0.544055	PLXNA4
Olink_c2cd2l	-0.00322691	0.00348962	0.355117	0.432803	0.546883	C2CD2L
Olink_cd2ap	-0.0032222	0.00348445	0.355107	0.433045	0.546883	CD2AP
Olink_cd83	-0.0033218	0.00359451	0.355423	0.433373	0.546883	CD83
Olink_dok2	0.00321015	0.00347142	0.355108	0.433045	0.546883	DOK2
Olink_ppm1a	-0.00321473	0.0034791	0.355483	0.433243	0.546883	PPM1A
Olink_atp2b4	-0.0034722	0.00376994	0.357045	0.433133	0.548996	ATP2B4
Olink_calb1	-0.00328833	0.00357832	0.358122	0.432788	0.550243	CALB1
Olink_fcer1a	0.00340524	0.00370638	0.358232	0.430763	0.550243	FCER1A
Olink_spry2	-0.00320072	0.00349109	0.35924	0.432597	0.551211	SPRY2
Olink_tmed10	-0.00344804	0.00376081	0.359235	0.433133	0.551211	TMED10
Olink_arfip1	-0.00338801	0.00370196	0.360094	0.430763	0.551374	ARFIP1
Olink_axin1	0.00318061	0.00347801	0.360463	0.433372	0.551374	AXIN1
Olink_ccl5	-0.00318754	0.00348623	0.360552	0.432723	0.551374	CCL5
Olink_cuzd1	0.00342054	0.00373405	0.359652	0.431601	0.551374	CUZD1
Olink_gadd45gip1	-0.00343537	0.00375965	0.360855	0.430785	0.551374	GADD45GIP1
Olink_mrpl28	-0.00338993	0.00370839	0.360657	0.430763	0.551374	MRPL28
Olink_nectin1	-0.00344918	0.00376691	0.359854	0.431738	0.551374	NECTIN1
Olink_ppie	0.00343238	0.00375491	0.360667	0.430452	0.551374	PPIE
Olink_rest	-0.00346766	0.00380157	0.361687	0.432122	0.552068	REST
Olink_tada3	-0.00338546	0.00371091	0.361617	0.430264	0.552068	TADA3
Olink_calcb	0.0034192	0.00375872	0.363002	0.43094	0.553787	CALCB
Olink_crtam	0.00322159	0.00354725	0.36378	0.433241	0.554684	CRTAM
Olink_fcrl2	-0.00315924	0.00348354	0.364462	0.432523	0.555382	FCRL2
Olink_mindy1	0.00337172	0.00371996	0.364738	0.430264	0.555382	MINDY1
Olink_ppp1r12a	-0.00313854	0.00346458	0.364998	0.433317	0.555382	PPP1R12A
Olink_septin7	0.00338888	0.00373956	0.364823	0.430451	0.555382	SEPTIN7
Olink_fst	-0.00322179	0.00355924	0.36537	0.433026	0.555658	FST
Olink_aif1	-0.00317313	0.00351022	0.366016	0.433242	0.556353	AIF1
Olink_esr1	-0.0033864	0.00375303	0.366898	0.431737	0.557113	ESR1
Olink_serpinb8	-0.00318202	0.00352559	0.36677	0.432825	0.557113	SERPINB8
Olink_ddx1	0.0033346	0.00370147	0.367655	0.430702	0.557684	DDX1
Olink_lrig3	0.003435	0.00381203	0.367543	0.431674	0.557684	LRIG3
Olink_gla	-0.00358865	0.0039934	0.368847	0.431305	0.558977	GLA
Olink_grpel1	0.00318285	0.00354215	0.36889	0.432788	0.558977	GRPEL1
Olink_draxin	0.00319163	0.00355625	0.369473	0.433241	0.55957	DRAXIN
Olink_dnaja1	-0.00337053	0.00376184	0.370269	0.432121	0.560484	DNAJA1
Olink_idua	0.00311489	0.00348658	0.371651	0.432458	0.561995	IDUA
Olink_shpk	-0.00334285	0.00374094	0.371549	0.430451	0.561995	SHPK
Olink_bin2	0.00308504	0.0034555	0.371974	0.433252	0.562193	BIN2
Olink_spred2	0.00329418	0.00372352	0.376325	0.431737	0.568475	SPRED2
Olink_acot13	-0.00328669	0.00372852	0.378053	0.430701	0.569319	ACOT13
Olink_akt2	-0.00328298	0.00371799	0.377241	0.430762	0.569319	AKT2
Olink_clu	-0.00327717	0.00371387	0.377558	0.430319	0.569319	CLU
Olink_igsf21	0.00341266	0.00387065	0.377957	0.430784	0.569319	IGSF21
Olink_ly75	-0.00305588	0.00346447	0.377748	0.433372	0.569319	LY75
Olink_pnma2	-0.00330455	0.00374476	0.377541	0.43141	0.569319	PNMA2
Olink_ggt1	-0.00341554	0.00388004	0.378709	0.433307	0.569403	GGT1
Olink_il15ra	0.00315403	0.00358431	0.378888	0.432597	0.569403	IL15RA
Olink_notch1	-0.00307906	0.00349686	0.378582	0.432867	0.569403	NOTCH1
Olink_rad51	-0.00331972	0.00377134	0.378728	0.430451	0.569403	RAD51
Olink_nid2	-0.0030528	0.00347281	0.379375	0.433252	0.569842	NID2
Olink_pdap1	-0.00325827	0.00371046	0.379879	0.43075	0.570306	PDAP1
Olink_acrbp	-0.00325721	0.00371539	0.380666	0.430263	0.571009	ACRBP
Olink_stat2	-0.00329719	0.00376156	0.380738	0.431737	0.571009	STAT2
Olink_cep290	0.0032853	0.0037534	0.381423	0.430451	0.571743	CEP290
Olink_fkbp7	0.0030532	0.00349025	0.381699	0.432802	0.571864	FKBP7
Olink_clec3b	-0.00329523	0.00377344	0.38252	0.430523	0.572801	CLEC3B
Olink_rfc4	-0.0032349	0.00371184	0.383481	0.430263	0.573946	RFC4
Olink_gcnt1	0.00310281	0.00356207	0.383721	0.432787	0.57401	GCNT1
Olink_arl13b	-0.00327112	0.00375784	0.384043	0.433132	0.574199	ARL13B
Olink_kir2ds4	0.0032253	0.00370903	0.384535	0.430701	0.57464	KIR2DS4
Olink_scarb2	-0.00341769	0.00393488	0.385091	0.433379	0.575176	SCARB2
Olink_adamts16	-0.00323116	0.00372489	0.385699	0.433263	0.575524	ADAMTS16
Olink_col9a1	-0.00304371	0.00351038	0.385914	0.433371	0.575524	COL9A1
Olink_hmgcs1	-0.00326243	0.00376156	0.385777	0.433132	0.575524	HMGCS1
Olink_echs1	-0.0033037	0.00381537	0.386554	0.430784	0.576184	ECHS1
Olink_lilra3	0.00321702	0.00371767	0.386861	0.430859	0.576348	LILRA3
Olink_atp5f1d	-0.00324287	0.00375462	0.387757	0.433132	0.577388	ATP5F1D
Olink_lbr	-0.00302013	0.00349942	0.388121	0.433146	0.577637	LBR
Olink_pttg1	0.00320276	0.00371902	0.389142	0.43045	0.578573	PTTG1
Olink_s100a16	-0.00302877	0.00351702	0.389147	0.432618	0.578573	S100A16
Olink_tspyl1	-0.0032165	0.00374289	0.390146	0.431736	0.579764	TSPYL1
Olink_lamb1	0.0032638	0.00380525	0.391058	0.430784	0.580575	LAMB1
Olink_srpk2	0.00296721	0.00345969	0.391089	0.433371	0.580575	SRPK2
Olink_arhgap5	-0.00322533	0.00377379	0.392741	0.43212	0.582732	ARHGAP5
Olink_fmnl1	-0.00304311	0.00356376	0.393163	0.432696	0.583063	FMNL1
Olink_batf	-0.00319563	0.00374606	0.393629	0.431599	0.583162	BATF
Olink_nexn	0.00315557	0.00369881	0.393592	0.4306	0.583162	NEXN
Olink_slc44a4	-0.00317697	0.00373063	0.394447	0.431599	0.584077	SLC44A4
Olink_nfkb2	-0.00317767	0.00373599	0.395021	0.43045	0.584632	NFKB2
Olink_sugp1	-0.0031494	0.00370772	0.395654	0.430701	0.585272	SUGP1
Olink_qpct	0.00300299	0.00354066	0.396362	0.432454	0.585726	QPCT
Olink_tfap2a	-0.00318342	0.0037533	0.396351	0.431409	0.585726	TFAP2A
Olink_tcp11	-0.00318461	0.00375702	0.396641	0.43045	0.585843	TCP11
Olink_artn	-0.0029561	0.00349177	0.397227	0.432596	0.586411	ARTN
Olink_mtdh	-0.00320877	0.00379545	0.397878	0.431736	0.587076	MTDH
Olink_fzd10	-0.0031558	0.00373755	0.39848	0.431599	0.587217	FZD10
Olink_mstn	0.00324136	0.00383837	0.398415	0.433262	0.587217	MSTN
Olink_treml2	0.00296573	0.00351327	0.39859	0.433251	0.587217	TREML2
Olink_tsc1	-0.00315451	0.00373839	0.398777	0.431736	0.587217	TSC1
Olink_serpina3	0.003174	0.00376548	0.399278	0.431018	0.587659	SERPINA3
Olink_anxa4	-0.00291412	0.00345994	0.399655	0.432798	0.587823	ANXA4
Olink_map2	0.00311821	0.00370332	0.399792	0.430939	0.587823	MAP2
Olink_vegfb	-0.00331249	0.00393608	0.400032	0.431736	0.58788	VEGFB
Olink_cd207	0.0029487	0.00350862	0.400679	0.433505	0.588535	CD207
Olink_hs3st3b1	0.00291952	0.00347678	0.401071	0.432787	0.588815	HS3ST3B1
Olink_gnas	-0.00310914	0.00370581	0.401479	0.430761	0.589119	GNAS
Olink_sms	-0.0031365	0.00374737	0.402605	0.431408	0.590178	SMS
Olink_sptbn2	-0.00313789	0.00374787	0.402459	0.431408	0.590178	SPTBN2
Olink_ocln	-0.00326488	0.00391209	0.403969	0.430761	0.591881	OCLN
Olink_defb116	-0.00313336	0.00376343	0.405086	0.431408	0.592923	DEFB116
Olink_hcls1	-0.00287791	0.00345555	0.404941	0.432824	0.592923	HCLS1
Olink_gad2	0.00311094	0.00374631	0.406316	0.431736	0.594128	GAD2
[truncated: 925 more rows]

## Sheet: S2
Table S2: Associations of plasma protein levels and pulse pressure for participants of the UK Biobank. Regression model 2 was adjusted for age, sex, MAP, BMI and SV.
Olink_Protein	Beta	SE	PValue	R2	Protein_NoPrefix	P.adj
Olink_ntprobnp	0.0825633	0.0108429	3.08e-14	0.441293	NTPROBNP	8.99e-11
Olink_bcan	-0.059458	0.00978106	1.29e-09	0.437529	BCAN	1.88e-06
Olink_cxcl10	-0.055203	0.0093696	4.04e-09	0.439922	CXCL10	3.93e-06
Olink_mog	-0.0556988	0.00981502	1.46e-08	0.438925	MOG	1.06e-05
Olink_angpt2	0.0501501	0.00930392	7.32e-08	0.438621	ANGPT2	4.28e-05
Olink_omg	-0.0481601	0.00905018	1.07e-07	0.437256	OMG	5.21e-05
Olink_plat	-0.0553513	0.0104679	1.28e-07	0.439091	PLAT	5.36e-05
Olink_nppb	0.0495869	0.00960154	2.49e-07	0.435358	NPPB	9.11e-05
Olink_lep	-0.0792776	0.0155226	3.37e-07	0.438212	LEP	0.000109579
Olink_thbs2	0.0502545	0.00993161	4.32e-07	0.439359	THBS2	0.000126322
Olink_klk6	-0.0466822	0.00932696	5.75e-07	0.43845	KLK6	0.000152791
Olink_ptprn2	-0.0477209	0.00958205	6.54e-07	0.436646	PTPRN2	0.00015925
Olink_il1rn	-0.0545596	0.01102	7.6e-07	0.439604	IL1RN	0.000170791
Olink_pla2g10	0.0444477	0.00924043	1.55e-06	0.436176	PLA2G10	0.000302153
Olink_rtbdn	-0.0449123	0.00933791	1.55e-06	0.436747	RTBDN	0.000302153
Olink_hnmt	-0.0466274	0.010093	3.93e-06	0.435782	HNMT	0.0007173
Olink_col4a1	0.0439382	0.00963638	5.23e-06	0.437698	COL4A1	0.000899372
Olink_cd38	-0.0522072	0.0115658	6.49e-06	0.436476	CD38	0.000998715
Olink_tafa5	-0.0459625	0.0101749	6.39e-06	0.436479	TAFA5	0.000998715
Olink_syt1	-0.0495175	0.0114679	1.61e-05	0.437253	SYT1	0.00235344
Olink_spock1	-0.0391162	0.00922604	2.27e-05	0.435668	SPOCK1	0.00316368
Olink_cd93	0.0408951	0.00969458	2.5e-05	0.433588	CD93	0.00332204
Olink_gip	0.0474313	0.0113333	2.91e-05	0.437471	GIP	0.00369606
Olink_fabp4	-0.0538191	0.0129086	3.1e-05	0.438051	FABP4	0.00377612
Olink_ptprr	-0.0452029	0.0109295	3.6e-05	0.437053	PTPRR	0.00421341
Olink_ppy	0.0377554	0.00920695	4.18e-05	0.438788	PPY	0.00463662
Olink_prtg	0.0364425	0.00889968	4.28e-05	0.437431	PRTG	0.00463662
Olink_efna1	-0.0423507	0.0103775	4.54e-05	0.438134	EFNA1	0.0046597
Olink_vgf	-0.045257	0.0110977	4.62e-05	0.435876	VGF	0.0046597
Olink_ggh	-0.0394552	0.00980979	5.85e-05	0.438424	GGH	0.00569557
Olink_pla2g7	-0.0383014	0.0096033	6.74e-05	0.438415	PLA2G7	0.00635131
Olink_rbp5	-0.0424112	0.010698	7.45e-05	0.436018	RBP5	0.00680297
Olink_nppc	-0.0444135	0.0113105	8.71e-05	0.434431	NPPC	0.00727493
Olink_spink6	-0.0362199	0.00922134	8.67e-05	0.437301	SPINK6	0.00727493
Olink_thy1	-0.0400223	0.0101868	8.63e-05	0.438878	THY1	0.00727493
Olink_ldlr	-0.0376421	0.00961843	9.2e-05	0.436562	LDLR	0.00747009
Olink_angptl2	-0.0373648	0.00975064	0.00012844	0.437327	ANGPTL2	0.0101468
Olink_clec14a	0.0375185	0.00991344	0.00015552	0.438261	CLEC14A	0.0119627
Olink_cntnap2	-0.034791	0.00927472	0.000177753	0.434299	CNTNAP2	0.0125114
Olink_fuom	-0.0450611	0.0120189	0.000179774	0.435313	FUOM	0.0125114
Olink_megf10	0.0330112	0.00877764	0.000171038	0.436746	MEGF10	0.0125114
Olink_muc13	0.0361038	0.00961554	0.000175281	0.437748	MUC13	0.0125114
Olink_lgals9	-0.0405975	0.0108726	0.000190358	0.437083	LGALS9	0.0129399
Olink_lgals1	-0.0368779	0.00992222	0.000203762	0.437018	LGALS1	0.0135363
Olink_cytl1	-0.0414538	0.0113389	0.00025931	0.436083	CYTL1	0.0168436
Olink_pon2	-0.0325403	0.00892512	0.000268835	0.434022	PON2	0.0170827
Olink_nptxr	-0.0323985	0.00911294	0.000380693	0.436903	NPTXR	0.0236759
Olink_cntn3	-0.036251	0.0102643	0.000416069	0.43808	CNTN3	0.0253368
Olink_il1r1	0.0333414	0.00952205	0.000466188	0.437705	IL1R1	0.0262052
Olink_lpl	0.0366212	0.0104207	0.00044436	0.436875	LPL	0.0262052
Olink_susd2	0.0350602	0.0100123	0.00046581	0.43806	SUSD2	0.0262052
Olink_tnfsf10	-0.0312299	0.00890649	0.000457613	0.436118	TNFSF10	0.0262052
Olink_adam22	-0.033366	0.00954525	0.000476655	0.435101	ADAM22	0.026288
Olink_gsta1	-0.0348041	0.0100334	0.000526556	0.435464	GSTA1	0.0285023
Olink_cd59	-0.0396708	0.0114881	0.000558106	0.43286	CD59	0.0296608
Olink_colec12	-0.0394383	0.011487	0.000600531	0.436514	COLEC12	0.0313456
Olink_sele	-0.0329637	0.00962579	0.000620154	0.437506	SELE	0.031802
Olink_psap	-0.0368401	0.0108709	0.000708117	0.435878	PSAP	0.0356866
Olink_psg1	0.0304485	0.00901076	0.000732017	0.435022	PSG1	0.0362658
Olink_npdc1	-0.0364807	0.0108449	0.000773649	0.436774	NPDC1	0.0376896
Olink_esm1	0.031597	0.00952443	0.000914041	0.436438	ESM1	0.0437991
Olink_cd300e	-0.0339317	0.0105081	0.00124878	0.437862	CD300E	0.0544802
Olink_col6a3	-0.0377879	0.011641	0.00117661	0.437391	COL6A3	0.0544802
Olink_dcc	-0.0353104	0.0109045	0.00121249	0.435798	DCC	0.0544802
Olink_nxph1	-0.0294841	0.00911521	0.00122517	0.437385	NXPH1	0.0544802
Olink_penk	-0.0397427	0.0122619	0.00119966	0.43484	PENK	0.0544802
Olink_ptgds	-0.0340031	0.0105301	0.0012487	0.43797	PTGDS	0.0544802
Olink_odam	-0.0299437	0.00932021	0.00132202	0.437526	ODAM	0.0568276
Olink_aoc3	0.0302983	0.00950161	0.00143651	0.436357	AOC3	0.0591397
Olink_sost	-0.0306829	0.00959806	0.00139722	0.436509	SOST	0.0591397
Olink_trem2	-0.0326447	0.0102302	0.00142542	0.436357	TREM2	0.0591397
Olink_c1rl	-0.0357748	0.0112852	0.00153464	0.436132	C1RL	0.0606182
Olink_lcat	-0.033325	0.010504	0.00152136	0.437507	LCAT	0.0606182
Olink_nrp1	0.028727	0.00905724	0.00152332	0.436392	NRP1	0.0606182
Olink_tmprss15	0.0282111	0.00895147	0.00163236	0.435448	TMPRSS15	0.0636187
Olink_thbs4	0.0310677	0.00992062	0.00174712	0.436675	THBS4	0.0671953
Olink_cxcl9	-0.0293989	0.00944896	0.00187158	0.437491	CXCL9	0.0710469
Olink_ren	0.0353434	0.0115554	0.00223399	0.436583	REN	0.0837173
Olink_ccl2	0.0276939	0.00908442	0.00231032	0.434615	CCL2	0.0854818
Olink_wfikkn2	0.0293733	0.00965576	0.00236039	0.43638	WFIKKN2	0.0862428
Olink_sncg	-0.0303067	0.010043	0.00255839	0.434794	SNCG	0.0923231
Olink_adh4	-0.0303238	0.0101134	0.00272614	0.433591	ADH4	0.0971769
Olink_epo	0.0276317	0.0092463	0.00281622	0.433793	EPO	0.0988067
Olink_pi3	-0.0303329	0.0101587	0.00283947	0.435534	PI3	0.0988067
Olink_efhd1	-0.0347985	0.0117386	0.00304876	0.434854	EFHD1	0.103622
Olink_ssc5d	-0.0283786	0.00956395	0.00301717	0.436224	SSC5D	0.103622
Olink_il18r1	-0.0288281	0.00975934	0.00315052	0.435772	IL18R1	0.10585
Olink_cdh5	0.0258677	0.00878244	0.00323831	0.437211	CDH5	0.107564
Olink_kynu	-0.0280865	0.00960734	0.00347521	0.435754	KYNU	0.114135
Olink_ctsl	-0.0279197	0.0095864	0.00360011	0.436497	CTSL	0.116924
Olink_atf2	-0.0250003	0.00860973	0.00370192	0.437182	ATF2	0.117922
Olink_f7	-0.0277599	0.00956289	0.00371155	0.43617	F7	0.117922
Olink_dkk3	-0.0278741	0.0096438	0.0038622	0.43718	DKK3	0.121389
Olink_fgf21	-0.0281646	0.00979555	0.00405193	0.436936	FGF21	0.124671
Olink_spink2	-0.0346281	0.0120305	0.00401758	0.434544	SPINK2	0.124671
Olink_enpp2	0.0320936	0.0112101	0.00421263	0.437165	ENPP2	0.127002
Olink_fabp3	-0.036344	0.0126937	0.00421457	0.43429	FABP3	0.127002
Olink_rtn4r	-0.0292281	0.0102277	0.0042821	0.436596	RTN4R	0.12772
Olink_clstn2	0.0256424	0.00903443	0.00455118	0.435707	CLSTN2	0.132387
Olink_entpd2	0.025762	0.00908164	0.00457445	0.438116	ENTPD2	0.132387
Olink_igfbp2	0.0307696	0.010828	0.00450341	0.43698	IGFBP2	0.132387
Olink_mia	-0.0260305	0.00921849	0.0047632	0.437271	MIA	0.136498
Olink_bmp4	0.0247806	0.0087941	0.00485092	0.434481	BMP4	0.136524
Olink_dcxr	-0.0281761	0.0100109	0.00490134	0.437266	DCXR	0.136524
Olink_pyy	0.0307403	0.0109212	0.00490421	0.440779	PYY	0.136524
Olink_aplp1	-0.0251101	0.00895745	0.0050758	0.436436	APLP1	0.139967
Olink_scarb2	-0.0333044	0.0119447	0.00531769	0.43271	SCARB2	0.145267
Olink_ctrb1	-0.0261431	0.00942837	0.00557528	0.437613	CTRB1	0.150284
Olink_myom3	0.0312601	0.0112866	0.005636	0.434462	MYOM3	0.150284
Olink_s100g	-0.0291832	0.0105459	0.00567702	0.434706	S100G	0.150284
Olink_tnc	0.0250297	0.00905169	0.005707	0.436111	TNC	0.150284
Olink_il6	-0.0281747	0.0103065	0.00628226	0.435206	IL6	0.163956
Olink_agr2	0.0255039	0.0093615	0.00646317	0.437497	AGR2	0.167184
Olink_cfh	-0.0331973	0.0121982	0.0065264	0.435682	CFH	0.167339
Olink_rgma	0.0248462	0.00914129	0.00658691	0.438101	RGMA	0.167422
Olink_itgb1	0.024092	0.00890524	0.00684292	0.435943	ITGB1	0.17243
Olink_cd4	-0.0276631	0.0102746	0.00711528	0.433237	CD4	0.176598
Olink_icam5	0.02499	0.00928404	0.00712918	0.436377	ICAM5	0.176598
Olink_dhodh	-0.0265612	0.00988295	0.00722555	0.440686	DHODH	0.177481
Olink_ca5a	-0.0262008	0.00978105	0.00741161	0.433409	CA5A	0.179742
Olink_reg3a	-0.0257694	0.00962482	0.00744056	0.437065	REG3A	0.179742
Olink_il1rl1	0.0254566	0.00952949	0.00757583	0.437078	IL1RL1	0.180034
Olink_lepr	0.0247185	0.0092478	0.00754081	0.436367	LEPR	0.180034
Olink_bag6	0.0235602	0.00884822	0.00777343	0.433401	BAG6	0.18324
Olink_pcolce	0.0436079	0.0163945	0.00787259	0.432278	PCOLCE	0.184093
Olink_gfral	-0.029016	0.0109636	0.00816161	0.43501	GFRAL	0.187846
Olink_unc5d	-0.0276417	0.0104364	0.00811337	0.435473	UNC5D	0.187846
Olink_spint3	-0.0518053	0.0196124	0.00828496	0.437189	SPINT3	0.189195
Olink_apcs	-0.0326855	0.0124235	0.00854515	0.43523	APCS	0.192134
Olink_igfbp3	-0.0270437	0.0102779	0.00852967	0.43604	IGFBP3	0.192134
Olink_tmprss11d	-0.0300906	0.0114572	0.00866138	0.435498	TMPRSS11D	0.193261
Olink_scg3	-0.0246983	0.00946812	0.00911561	0.43614	SCG3	0.201855
Olink_ncam2	0.0240821	0.00929088	0.00956555	0.437518	NCAM2	0.210226
Olink_ca6	0.0245911	0.00954835	0.0100363	0.437697	CA6	0.21258
Olink_cd209	0.0226998	0.0088015	0.00993085	0.433672	CD209	0.21258
Olink_gsta3	-0.0256764	0.00994185	0.00982928	0.437979	GSTA3	0.21258
Olink_ppp1r9b	0.0218553	0.00848409	0.0100186	0.435569	PPP1R9B	0.21258
Olink_tap1	0.0274231	0.0106086	0.00977126	0.438843	TAP1	0.21258
Olink_dsg2	0.0246883	0.00961055	0.0102278	0.437507	DSG2	0.215079
Olink_cd302	-0.0275702	0.0107538	0.0103797	0.435117	CD302	0.216714
Olink_cd276	0.0242381	0.00946772	0.0104904	0.436	CD276	0.217472
Olink_adh1b	-0.0302967	0.01196	0.0113394	0.434295	ADH1B	0.228026
Olink_ccl7	-0.0235919	0.00933039	0.0114818	0.433543	CCL7	0.228026
Olink_celsr2	-0.0281324	0.0111147	0.0114065	0.434294	CELSR2	0.228026
Olink_cpxm2	-0.0293014	0.0116022	0.0115881	0.434053	CPXM2	0.228026
Olink_fabp1	-0.0253871	0.00999418	0.0111054	0.43599	FABP1	0.228026
Olink_ghr	-0.0295937	0.0117079	0.0115184	0.434291	GHR	0.228026
Olink_mcam	0.0237129	0.00934882	0.011224	0.435992	MCAM	0.228026
Olink_ntf3	0.0225071	0.00891661	0.0116236	0.433541	NTF3	0.228026
Olink_scly	-0.0252727	0.0100224	0.0117081	0.436887	SCLY	0.228151
Olink_matn2	0.023484	0.00941987	0.012694	0.436082	MATN2	0.245725
Olink_upb1	-0.0292852	0.0117568	0.0127789	0.43403	UPB1	0.245741
Olink_ccn3	-0.0272702	0.0109864	0.0130859	0.437131	CCN3	0.249019
Olink_muc16	-0.0210228	0.00847258	0.0131197	0.435076	MUC16	0.249019
Olink_krt18	-0.0259081	0.0104713	0.0133824	0.435072	KRT18	0.249768
Olink_pxn	-0.0222149	0.00897653	0.0133615	0.436951	PXN	0.249768
Olink_sh2d1a	-0.0219303	0.0088668	0.0134155	0.433516	SH2D1A	0.249768
Olink_meltf	0.0267783	0.0108404	0.0135407	0.434017	MELTF	0.250504
Olink_calb2	-0.021718	0.00880679	0.0136909	0.436947	CALB2	0.251689
Olink_slitrk1	-0.0297361	0.0120711	0.013802	0.435346	SLITRK1	0.252145
Olink_cyb5a	0.0246962	0.0100505	0.0140425	0.435107	CYB5A	0.254946
Olink_pydc1	-0.0260272	0.010675	0.0148038	0.435927	PYDC1	0.267107
Olink_sorcs2	-0.0246344	0.0101177	0.014932	0.437905	SORCS2	0.267768
Olink_cend1	-0.0264768	0.010887	0.0150584	0.434551	CEND1	0.268388
Olink_lrtm2	-0.0258957	0.0106585	0.0151569	0.434477	LRTM2	0.268507
Olink_prss2	-0.0238632	0.009846	0.015396	0.435938	PRSS2	0.2711
Olink_col15a1	-0.029638	0.0122708	0.0157619	0.435105	COL15A1	0.271374
Olink_dpp10	-0.0236081	0.00978217	0.0158364	0.433487	DPP10	0.271374
Olink_pcbd1	-0.0300964	0.012474	0.0158758	0.433957	PCBD1	0.271374
Olink_rida	-0.0291797	0.0120591	0.0155737	0.43422	RIDA	0.271374
Olink_sord	-0.0231543	0.00957664	0.0156458	0.436513	SORD	0.271374
Olink_fdx2	-0.0258337	0.0107178	0.0159795	0.440499	FDX2	0.271558
Olink_dpp6	-0.023054	0.00960752	0.0164457	0.435036	DPP6	0.277866
Olink_rpl14	-0.0244587	0.010206	0.0165951	0.4359	RPL14	0.278779
Olink_chi3l1	0.0248596	0.0103907	0.0167678	0.436065	CHI3L1	0.280071
Olink_pts	-0.0240582	0.010065	0.016868	0.436405	PTS	0.280142
Olink_lta4h	-0.0213992	0.00896533	0.0170237	0.436355	LTA4H	0.280225
Olink_tlr3	0.020829	0.00872969	0.0170647	0.435477	TLR3	0.280225
Olink_cd83	-0.024245	0.0101794	0.0172619	0.433472	CD83	0.28188
Olink_acy1	-0.0252373	0.0106258	0.0175768	0.43622	ACY1	0.28271
Olink_ces1	-0.0247679	0.010426	0.0175529	0.435602	CES1	0.28271
Olink_il17rb	0.0225854	0.00951682	0.0176674	0.434721	IL17RB	0.28271
Olink_myh9	0.0244255	0.0102942	0.0176996	0.435078	MYH9	0.28271
Olink_c19orf12	-0.0234038	0.0098899	0.0179938	0.436899	C19ORF12	0.285172
Olink_gfap	-0.0226975	0.00961225	0.0182446	0.437934	GFAP	0.285172
Olink_igfbp6	-0.0282564	0.0119708	0.0182867	0.436527	IGFBP6	0.285172
Olink_insl3	-0.0472778	0.0200368	0.0183416	0.435551	INSL3	0.285172
Olink_klrd1	-0.0221287	0.0093571	0.018067	0.435468	KLRD1	0.285172
Olink_ctss	-0.0243278	0.0103359	0.0186299	0.437131	CTSS	0.287865
Olink_klk12	-0.0210353	0.0089562	0.0188744	0.437864	KLK12	0.287865
Olink_ppl	-0.0250405	0.0106635	0.0189087	0.435271	PPL	0.287865
Olink_slmap	0.0241275	0.010264	0.0187833	0.436999	SLMAP	0.287865
Olink_gpr158	-0.0260569	0.0111333	0.0193057	0.434421	GPR158	0.292386
Olink_lrp1	0.0210948	0.00902926	0.0195118	0.435007	LRP1	0.292549
Olink_vegfd	0.0212486	0.00909552	0.0195166	0.435433	VEGFD	0.292549
Olink_cpa2	0.0210166	0.00903903	0.0201015	0.437392	CPA2	0.298344
Olink_fbp1	-0.0214274	0.00921615	0.0201073	0.436197	FBP1	0.298344
Olink_stam	0.0245254	0.0105727	0.0204041	0.4358	STAM	0.301218
Olink_fam3d	0.0239269	0.0103319	0.0206144	0.436978	FAM3D	0.302793
Olink_rnf149	-0.0269559	0.0116561	0.0207928	0.435847	RNF149	0.303886
Olink_tnni3	0.0198527	0.00862294	0.0213538	0.433221	TNNI3	0.310534
Olink_pltp	0.0219168	0.00954338	0.0216799	0.436777	PLTP	0.312505
Olink_relt	-0.0255781	0.0111396	0.0217032	0.437377	RELT	0.312505
Olink_caps	-0.0240801	0.0105411	0.0223967	0.435505	CAPS	0.313232
Olink_cxcl17	-0.0249035	0.010898	0.0223405	0.435431	CXCL17	0.313232
Olink_lifr	0.0203197	0.00887372	0.0220644	0.43343	LIFR	0.313232
Olink_palm	-0.0276858	0.0121021	0.0222038	0.435225	PALM	0.313232
Olink_serpina6	0.0260398	0.0113794	0.0221661	0.435399	SERPINA6	0.313232
Olink_sfrp1	-0.023222	0.0101326	0.0219528	0.43445	SFRP1	0.313232
Olink_acp5	-0.0204268	0.00923608	0.0270313	0.435717	ACP5	0.313541
Olink_ahnak	-0.0258087	0.0116223	0.02643	0.435792	AHNAK	0.313541
Olink_aldh1a1	-0.0219614	0.00979885	0.02505	0.437353	ALDH1A1	0.313541
Olink_c7	0.0252738	0.0112572	0.0248121	0.432588	C7	0.313541
Olink_ccl3	-0.0233576	0.0105594	0.0270044	0.433395	CCL3	0.313541
Olink_cd2	-0.0254123	0.011474	0.0268291	0.440379	CD2	0.313541
Olink_ceacam19	-0.0242212	0.0108434	0.0255516	0.436929	CEACAM19	0.313541
Olink_clec4m	0.0230482	0.0103166	0.0255281	0.433856	CLEC4M	0.313541
Olink_cst3	-0.0251112	0.0110659	0.0232901	0.436332	CST3	0.313541
Olink_cst6	-0.0219885	0.00970815	0.0235535	0.438818	CST6	0.313541
Olink_fam3c	-0.0228628	0.0100576	0.0230522	0.436015	FAM3C	0.313541
Olink_gask1a	-0.0237831	0.0105648	0.0244258	0.4404	GASK1A	0.313541
Olink_ggt5	0.0211879	0.00931452	0.0229595	0.434406	GGT5	0.313541
Olink_icam4	-0.0195688	0.008832	0.026753	0.433397	ICAM4	0.313541
Olink_il7	-0.0194857	0.00873082	0.0256645	0.433404	IL7	0.313541
Olink_il7r	0.0198902	0.00889731	0.0254209	0.43735	IL7R	0.313541
Olink_inpp5j	0.0236771	0.0106119	0.0257202	0.434356	INPP5J	0.313541
Olink_kcnip4	-0.0188531	0.00832858	0.0236329	0.436851	KCNIP4	0.313541
Olink_krt5	-0.0208194	0.00933258	0.0257314	0.436837	KRT5	0.313541
Olink_ly6d	-0.0230072	0.0102972	0.0255014	0.437395	LY6D	0.313541
Olink_map3k5	0.0188149	0.00843804	0.0258021	0.437809	MAP3K5	0.313541
Olink_mfge8	0.0205735	0.00929849	0.026967	0.43734	MFGE8	0.313541
Olink_mrpl52	0.0240125	0.0105759	0.0232288	0.434626	MRPL52	0.313541
Olink_mxra8	0.026951	0.012157	0.0266823	0.434095	MXRA8	0.313541
Olink_ncan	-0.0227279	0.0100558	0.0238464	0.437881	NCAN	0.313541
Olink_ndrg1	-0.0203832	0.00912053	0.0254652	0.436838	NDRG1	0.313541
Olink_nectin4	-0.023013	0.0103813	0.0266777	0.436973	NECTIN4	0.313541
Olink_nfat5	0.0225268	0.0101772	0.026919	0.435189	NFAT5	0.313541
Olink_notch3	0.0218582	0.0097635	0.0252086	0.436857	NOTCH3	0.313541
Olink_nup50	-0.0234465	0.0104794	0.0253129	0.440392	NUP50	0.313541
Olink_palm2	-0.0290525	0.0128889	0.0242417	0.435487	PALM2	0.313541
Olink_pdgfc	-0.0203097	0.00897856	0.023734	0.437824	PDGFC	0.313541
Olink_pms1	-0.022909	0.0102793	0.0258905	0.435057	PMS1	0.313541
Olink_prune2	-0.0234713	0.0104144	0.024263	0.438632	PRUNE2	0.313541
Olink_ptpn1	0.019645	0.00861727	0.0226608	0.434408	PTPN1	0.313541
Olink_rab3gap1	0.0213706	0.00940778	0.0231616	0.43445	RAB3GAP1	0.313541
Olink_smad5	-0.0198113	0.00888798	0.0258527	0.434958	SMAD5	0.313541
Olink_sned1	-0.0243054	0.0109188	0.0260666	0.435795	SNED1	0.313541
Olink_ssc4d	-0.0236678	0.0106933	0.0269141	0.435988	SSC4D	0.313541
Olink_tgfbr3	-0.0214037	0.00951943	0.0245867	0.436861	TGFBR3	0.313541
Olink_upk3bl1	-0.0251106	0.0111956	0.0249545	0.438284	UPK3BL1	0.313541
Olink_vps53	0.019758	0.00879459	0.0247031	0.434966	VPS53	0.313541
Olink_znrd2	0.0240296	0.0106777	0.0244699	0.436939	ZNRD2	0.313541
Olink_hs6st2	-0.0259287	0.0117344	0.0271845	0.435187	HS6ST2	0.314072
Olink_btc	-0.0193262	0.00877183	0.0276204	0.437797	BTC	0.316606
Olink_c2	-0.0191125	0.00867213	0.0275705	0.435788	C2	0.316606
Olink_actn2	0.0237278	0.0108342	0.0285732	0.440364	ACTN2	0.318192
Olink_csf3	-0.0203643	0.00928914	0.0284006	0.433817	CSF3	0.318192
Olink_ctsz	-0.0212354	0.00966332	0.0280229	0.436706	CTSZ	0.318192
Olink_enpp5	0.0200858	0.00916282	0.0284121	0.437015	ENPP5	0.318192
Olink_ghrl	-0.0214818	0.00977854	0.0280722	0.43614	GHRL	0.318192
Olink_pdcd6	0.0190017	0.00868608	0.0287385	0.436136	PDCD6	0.318192
Olink_sema3f	-0.0220563	0.0100797	0.0286959	0.436136	SEMA3F	0.318192
Olink_sftpd	0.0200624	0.00914812	0.0283425	0.436138	SFTPD	0.318192
Olink_tef	-0.0226982	0.0103378	0.0281717	0.440368	TEF	0.318192
Olink_guk1	-0.0217939	0.0100247	0.0297601	0.440355	GUK1	0.327026
Olink_tnfrsf10a	0.022299	0.0102547	0.0297075	0.434362	TNFRSF10A	0.327026
Olink_clec6a	-0.0200603	0.00924862	0.0301237	0.437782	CLEC6A	0.329782
Olink_calcoco1	0.0182866	0.00844249	0.0303508	0.437024	CALCOCO1	0.330997
Olink_eif4g3	0.0220981	0.0102081	0.0304612	0.434318	EIF4G3	0.330997
Olink_c8b	-0.0228952	0.0105861	0.0306149	0.435327	C8B	0.331434
Olink_orm1	-0.0240274	0.0111323	0.0309561	0.434926	ORM1	0.333892
Olink_agxt	-0.0200761	0.00931208	0.0311315	0.436122	AGXT	0.334014
Olink_slc39a5	-0.0201088	0.00933084	0.031196	0.433371	SLC39A5	0.334014
Olink_crhbp	-0.0206173	0.00957721	0.0313803	0.435811	CRHBP	0.334762
Olink_atp6ap2	-0.0187336	0.00870839	0.0315017	0.437775	ATP6AP2	0.334834
Olink_eng	0.0192236	0.00895731	0.0319035	0.436817	ENG	0.337876
Olink_cntn4	0.0194092	0.00909167	0.0328167	0.437307	CNTN4	0.345086
Olink_itgb5	0.0190623	0.00892936	0.0328203	0.436938	ITGB5	0.345086
Olink_dkk4	0.0198097	0.00932019	0.0335905	0.434575	DKK4	0.350996
Olink_furin	-0.0211055	0.00993163	0.0336226	0.436934	FURIN	0.350996
Olink_bche	-0.0221809	0.0104612	0.0340381	0.435264	BCHE	0.354069
Olink_hao1	-0.0200085	0.00945496	0.0343708	0.436236	HAO1	0.356262
Olink_hgfac	-0.0212455	0.010051	0.0345937	0.436889	HGFAC	0.357306
Olink_itgav	0.0201348	0.00953869	0.0348275	0.436234	ITGAV	0.358179
Olink_itgax	-0.0202908	0.00961688	0.0349234	0.438549	ITGAX	0.358179
Olink_cthrc1	0.0271908	0.0129171	0.0353468	0.434922	CTHRC1	0.361254
Olink_apoa4	0.0220636	0.0105112	0.0358687	0.435291	APOA4	0.361531
Olink_cxcl1	-0.0186125	0.0088639	0.0357892	0.437882	CXCL1	0.361531
Olink_hrc	0.0228517	0.0108754	0.0356796	0.435722	HRC	0.361531
Olink_irag2	0.0179474	0.0085503	0.035858	0.433131	IRAG2	0.361531
Olink_bambi	-0.0192303	0.00918067	0.0362469	0.437751	BAMBI	0.362842
Olink_duox2	0.0184859	0.00882053	0.0361465	0.43313	DUOX2	0.362842
Olink_mln	-0.0198249	0.00948472	0.036644	0.433343	MLN	0.365564
Olink_azi2	0.0214103	0.0102566	0.0369048	0.434275	AZI2	0.366914
Olink_gsn	0.0197973	0.00950355	0.0372965	0.435813	GSN	0.368496
Olink_hmox1	-0.0196345	0.00942708	0.0373161	0.435422	HMOX1	0.368496
Olink_fgl1	0.023525	0.0113216	0.0377784	0.436761	FGL1	0.371098
Olink_rnase4	-0.0228809	0.0110219	0.0379604	0.436707	RNASE4	0.371098
Olink_slamf7	-0.0187173	0.00901167	0.0378449	0.433338	SLAMF7	0.371098
Olink_gusb	-0.0220748	0.0106451	0.0381507	0.435659	GUSB	0.371715
Olink_mycbp2	0.0213682	0.0103142	0.0383501	0.434266	MYCBP2	0.372416
Olink_pdia5	0.0208418	0.0100803	0.0387424	0.434869	PDIA5	0.372513
Olink_prkcq	0.0179722	0.0086905	0.0386829	0.433764	PRKCQ	0.372513
Olink_tmco5a	-0.0199444	0.00964251	0.0386655	0.434965	TMCO5A	0.372513
Olink_afm	-0.0242097	0.011721	0.0389352	0.435273	AFM	0.37314
Olink_ighmbp2	-0.0205164	0.0099401	0.0390788	0.440293	IGHMBP2	0.373292
Olink_ca9	0.0203596	0.00990407	0.0398581	0.436212	CA9	0.379496
Olink_boc	0.0190653	0.00928613	0.0401099	0.433112	BOC	0.380653
Olink_batf	-0.0197859	0.00965474	0.04049	0.434954	BATF	0.381518
Olink_gzma	-0.0179866	0.00878199	0.0405926	0.435332	GZMA	0.381518
Olink_plb1	-0.021945	0.0107112	0.0405434	0.435372	PLB1	0.381518
Olink_met	0.0190622	0.00931616	0.0407871	0.435952	MET	0.382118
Olink_adamts8	0.0184457	0.00906611	0.0419389	0.436897	ADAMTS8	0.388998
Olink_ahnak2	-0.0223845	0.0110105	0.0421149	0.435685	AHNAK2	0.388998
Olink_ccl11	0.0185827	0.00921194	0.0437159	0.435319	CCL11	0.388998
Olink_ccl22	-0.0192416	0.00950424	0.042963	0.436125	CCL22	0.388998
Olink_cd109	0.0184314	0.00912572	0.0434583	0.43726	CD109	0.388998
Olink_cracr2a	0.0174101	0.00859282	0.042799	0.437722	CRACR2A	0.388998
Olink_dsg4	-0.0188493	0.00925302	0.0416867	0.434847	DSG4	0.388998
Olink_enpep	-0.0201827	0.0100178	0.0439997	0.440266	ENPEP	0.388998
Olink_ercc1	-0.0220277	0.0109153	0.043648	0.434841	ERCC1	0.388998
Olink_frmd7	-0.021882	0.0108201	0.0432044	0.434939	FRMD7	0.388998
Olink_gdf15	0.0252893	0.0125564	0.04405	0.436764	GDF15	0.388998
Olink_ndufa5	0.0212981	0.0105012	0.0426066	0.435896	NDUFA5	0.388998
Olink_pqbp1	-0.01796	0.00884748	0.0424086	0.437724	PQBP1	0.388998
Olink_preb	-0.0177735	0.00879115	0.0432498	0.433745	PREB	0.388998
Olink_slitrk6	0.0186334	0.00922219	0.0433794	0.433099	SLITRK6	0.388998
Olink_sod2	0.0196447	0.00970166	0.042926	0.437262	SOD2	0.388998
Olink_sox2	-0.019918	0.00981961	0.0425814	0.433894	SOX2	0.388998
Olink_timp4	0.0201865	0.00997548	0.0430562	0.437262	TIMP4	0.388998
Olink_wfdc2	-0.0252162	0.0125095	0.0438736	0.437133	WFDC2	0.388998
Olink_cd300lg	0.0192912	0.00963943	0.0454091	0.437253	CD300LG	0.397397
Olink_prrt3	-0.0237037	0.0118331	0.0452234	0.435669	PRRT3	0.397397
Olink_smtn	0.0201354	0.0100601	0.0454006	0.434925	SMTN	0.397397
Olink_bgn	0.0176854	0.00888618	0.0466162	0.437849	BGN	0.404836
Olink_ckmt1a_ckmt1b	0.0170338	0.00856651	0.0468131	0.436631	CKMT1A_CKMT1B	0.404836
Olink_proc	-0.0180067	0.00905109	0.0466992	0.4357	PROC	0.404836
Olink_tcn1	0.0208042	0.0104567	0.046704	0.436184	TCN1	0.404836
Olink_igsf3	0.0205	0.0103737	0.0481866	0.434853	IGSF3	0.414464
Olink_ssbp1	0.0204624	0.010355	0.04821	0.435055	SSBP1	0.414464
Olink_kiaa0319	-0.0216297	0.0109881	0.0490792	0.43533	KIAA0319	0.419957
Olink_tnn	-0.0205837	0.0104594	0.0491362	0.434849	TNN	0.419957
Olink_htr1a	-0.0200962	0.0102226	0.0493803	0.434275	HTR1A	0.420812
Olink_mtss1	0.0201539	0.0102693	0.0497643	0.436781	MTSS1	0.422852
Olink_capn3	0.0195774	0.0100144	0.0506567	0.435596	CAPN3	0.423056
Olink_clec7a	-0.0181705	0.00928742	0.050459	0.435296	CLEC7A	0.423056
Olink_enoph1	0.0203558	0.0104031	0.0504464	0.435596	ENOPH1	0.423056
Olink_mansc4	-0.0219267	0.0112128	0.0505891	0.440235	MANSC4	0.423056
Olink_slk	-0.0200298	0.0102291	0.0502819	0.438468	SLK	0.423056
Olink_smc3	-0.0206494	0.0105449	0.0502691	0.434809	SMC3	0.423056
Olink_inhbb	-0.0233612	0.011962	0.0508903	0.433948	INHBB	0.423796
Olink_inppl1	0.016711	0.00857038	0.0512415	0.434843	INPPL1	0.425508
Olink_shisa5	-0.0250101	0.012838	0.0514638	0.434839	SHISA5	0.426144
Olink_nacc1	0.0191778	0.00985377	0.0516913	0.435591	NACC1	0.426819
Olink_il9	-0.0197521	0.0101658	0.0520815	0.43846	IL9	0.428828
Olink_areg	0.0178849	0.00927435	0.0538518	0.434835	AREG	0.433895
Olink_gcg	0.0175168	0.00905683	0.0531509	0.437686	GCG	0.433895
Olink_klk11	-0.0183391	0.00951119	0.0538843	0.436475	KLK11	0.433895
Olink_ltbp2	0.0216644	0.0112327	0.0538176	0.436732	LTBP2	0.433895
Olink_prss8	-0.021035	0.010907	0.0538324	0.437374	PRSS8	0.433895
Olink_shbg	0.0237166	0.012267	0.0532572	0.436686	SHBG	0.433895
Olink_skap2	0.0167862	0.00868575	0.0533329	0.436911	SKAP2	0.433895
Olink_vwa5a	0.0193692	0.0100249	0.0534128	0.434795	VWA5A	0.433895
Olink_gpnmb	0.0175262	0.00909986	0.0541562	0.434702	GPNMB	0.434886
Olink_crisp2	-0.0200146	0.0104086	0.0545441	0.43616	CRISP2	0.435607
Olink_st6gal1	-0.0180913	0.00940279	0.054399	0.43673	ST6GAL1	0.435607
Olink_csf2	-0.0212311	0.0111285	0.0564829	0.440211	CSF2	0.440266
Olink_dll4	-0.0204347	0.0106884	0.0559631	0.435621	DLL4	0.440266
Olink_fcgr3b	0.0169831	0.00889293	0.0562181	0.43491	FCGR3B	0.440266
Olink_ifng	-0.0167054	0.00871458	0.0552954	0.433703	IFNG	0.440266
Olink_jchain	-0.0168854	0.00884695	0.0563636	0.4337	JCHAIN	0.440266
Olink_klk7	-0.0210732	0.0110454	0.0564766	0.435176	KLK7	0.440266
Olink_lilrb4	-0.0190263	0.00994308	0.0557324	0.433702	LILRB4	0.440266
Olink_mavs	0.0165029	0.00863398	0.0560053	0.437677	MAVS	0.440266
Olink_sez6l	-0.0186185	0.00974729	0.0561673	0.436849	SEZ6L	0.440266
Olink_scamp3	0.0166726	0.00874972	0.0567654	0.434826	SCAMP3	0.441291
Olink_pxdnl	0.0193191	0.0101599	0.0573029	0.435569	PXDNL	0.444288
Olink_dusp13	-0.0199637	0.0105223	0.057858	0.435566	DUSP13	0.446224
Olink_gas6	0.0177996	0.00938163	0.05784	0.436446	GAS6	0.446224
Olink_sestd1	0.0162955	0.00859658	0.0580675	0.436698	SESTD1	0.446662
Olink_stc1	-0.0188674	0.00996667	0.0584013	0.437733	STC1	0.447301
Olink_tank	0.0161835	0.00855075	0.0584568	0.433694	TANK	0.447301
Olink_adam23	0.0173178	0.00920103	0.0598638	0.435268	ADAM23	0.455097
Olink_sirpa	-0.016738	0.00889567	0.0599426	0.436942	SIRPA	0.455097
Olink_tax1bp1	0.0192596	0.0102239	0.0596606	0.435287	TAX1BP1	0.455097
Olink_ces2	-0.017802	0.00947601	0.0603446	0.434816	CES2	0.456962
Olink_cdcp1	-0.0211442	0.0112636	0.0605403	0.434243	CDCP1	0.457259
Olink_prok1	-0.0209843	0.0112276	0.0616747	0.433257	PROK1	0.464627
Olink_polr2f	-0.0184183	0.00987139	0.062117	0.434812	POLR2F	0.465559
Olink_sumf1	-0.0199506	0.0106868	0.0619932	0.434999	SUMF1	0.465559
Olink_id4	-0.0201569	0.0108172	0.0624719	0.43842	ID4	0.466395
Olink_s100a11	-0.0170702	0.00916392	0.0625477	0.435056	S100A11	0.466395
Olink_timm8a	0.0191106	0.0102658	0.0627305	0.435276	TIMM8A	0.466568
Olink_cadps	-0.019589	0.0105416	0.0632015	0.434854	CADPS	0.468787
Olink_tpt1	-0.015213	0.00819184	0.0633496	0.43368	TPT1	0.468787
Olink_bst1	0.0156753	0.00858967	0.0680669	0.437709	BST1	0.470045
Olink_cbln4	-0.016702	0.00911741	0.0670213	0.436127	CBLN4	0.470045
Olink_cd5l	-0.0196196	0.0105912	0.0640308	0.434256	CD5L	0.470045
Olink_cntnap4	-0.0185409	0.010045	0.0649922	0.434848	CNTNAP4	0.470045
Olink_col3a1	0.0194713	0.0106134	0.0666344	0.434783	COL3A1	0.470045
Olink_cr2	0.0167808	0.00917928	0.0675837	0.43569	CR2	0.470045
Olink_dctn2	0.0151594	0.00831995	0.0684989	0.434796	DCTN2	0.470045
Olink_ddt	-0.0200238	0.0108653	0.0654103	0.434787	DDT	0.470045
Olink_dlk1	-0.0170645	0.00930483	0.0667142	0.436697	DLK1	0.470045
Olink_efemp1	0.019331	0.0105247	0.0663024	0.435726	EFEMP1	0.470045
Olink_eif5a	-0.0150782	0.00816546	0.0648605	0.433676	EIF5A	0.470045
Olink_erbin	0.0160023	0.00864817	0.0643121	0.434806	ERBIN	0.470045
Olink_fam20a	-0.0213975	0.0115752	0.0645884	0.433667	FAM20A	0.470045
Olink_fcrl3	-0.0163358	0.00892283	0.0671851	0.433671	FCRL3	0.470045
Olink_fgfbp1	-0.0173517	0.00951297	0.0682026	0.436818	FGFBP1	0.470045
Olink_fgfbp3	-0.0200765	0.0108728	0.0648892	0.435269	FGFBP3	0.470045
Olink_fyb1	0.0162372	0.00875633	0.0637413	0.437275	FYB1	0.470045
Olink_gp2	0.0172432	0.00940801	0.0668831	0.430946	GP2	0.470045
Olink_m6pr	-0.0184482	0.0101151	0.0682472	0.435577	M6PR	0.470045
Olink_mapre3	-0.0183723	0.0100436	0.067433	0.434743	MAPRE3	0.470045
Olink_mfap4	0.0206213	0.0111779	0.0651334	0.433893	MFAP4	0.470045
Olink_nefl	-0.0209576	0.0113865	0.0657365	0.436067	NEFL	0.470045
Olink_ppp3r1	0.0163167	0.0088496	0.0652672	0.43423	PPP3R1	0.470045
Olink_rfc4	0.0186019	0.0101455	0.0667943	0.435535	RFC4	0.470045
Olink_scg2	0.0171241	0.00938159	0.0680101	0.43664	SCG2	0.470045
Olink_smpdl3b	0.018084	0.00985152	0.066478	0.435536	SMPDL3B	0.470045
Olink_src	0.0156975	0.00861546	0.0685047	0.436889	SRC	0.470045
Olink_thpo	-0.0166206	0.00906017	0.0666372	0.433027	THPO	0.470045
Olink_tnfrsf1a	-0.0211619	0.0115394	0.0667231	0.43719	TNFRSF1A	0.470045
Olink_tp53inp1	0.015613	0.00855068	0.0679128	0.433024	TP53INP1	0.470045
Olink_vwc2l	-0.0200799	0.0109527	0.0668222	0.434144	VWC2L	0.470045
Olink_sdccag8	0.0186051	0.0102418	0.0693489	0.435527	SDCCAG8	0.470318
Olink_sez6	-0.0194561	0.010709	0.0693197	0.434833	SEZ6	0.470318
Olink_tagln3	-0.0178055	0.00978672	0.0689284	0.434738	TAGLN3	0.470318
Olink_vsig2	-0.0227283	0.0125002	0.0690977	0.435528	VSIG2	0.470318
Olink_was	0.0159555	0.00877964	0.0692191	0.433666	WAS	0.470318
Olink_eppk1	0.0192243	0.0106131	0.0701543	0.435571	EPPK1	0.471601
Olink_fcrlb	-0.0167628	0.00925574	0.0701835	0.43764	FCRLB	0.471601
Olink_lypd1	-0.0155679	0.00859446	0.0701337	0.436667	LYPD1	0.471601
Olink_snapin	0.0187142	0.010316	0.0697327	0.434135	SNAPIN	0.471601
Olink_pear1	0.0159205	0.00880146	0.0705265	0.436688	PEAR1	0.472819
Olink_c1qa	0.0159814	0.00885253	0.0710802	0.434553	C1QA	0.475441
Olink_adamts13	0.0163569	0.00908643	0.0718887	0.436685	ADAMTS13	0.476487
Olink_cdhr2	-0.0209372	0.0116298	0.0718648	0.434788	CDHR2	0.476487
Olink_guca2a	0.0180964	0.0100412	0.0715644	0.43708	GUCA2A	0.476487
Olink_sema4c	-0.0157081	0.00872276	0.0717833	0.434788	SEMA4C	0.476487
Olink_cdc42bpb	0.0183374	0.0102005	0.0722964	0.4367	CDC42BPB	0.477026
Olink_tprkb	0.0191751	0.0106609	0.0721481	0.434728	TPRKB	0.477026
Olink_appl2	0.0185667	0.0103352	0.0724949	0.433869	APPL2	0.477258
Olink_slamf8	-0.0166674	0.00929147	0.0728923	0.437634	SLAMF8	0.478796
Olink_parp1	-0.0167081	0.00932038	0.0730822	0.433229	PARP1	0.478967
Olink_scn4b	-0.0206175	0.0115231	0.0736505	0.43556	SCN4B	0.481612
Olink_armcx2	0.0177898	0.0099542	0.0739825	0.434185	ARMCX2	0.482071
Olink_fcrl6	-0.0161729	0.00905677	0.0741961	0.433227	FCRL6	0.482071
Olink_gnas	-0.0179489	0.0100571	0.0743804	0.434121	GNAS	0.482071
Olink_tjap1	0.0152599	0.00854698	0.0742466	0.436804	TJAP1	0.482071
Olink_rbks	-0.0172698	0.00968781	0.0747003	0.43234	RBKS	0.48215
Olink_tex101	-0.0275469	0.0154532	0.0747225	0.434817	TEX101	0.48215
Olink_crip2	-0.017509	0.00983613	0.0751184	0.434207	CRIP2	0.483637
Olink_bin2	0.0153262	0.00863633	0.0760134	0.437169	BIN2	0.486651
Olink_klk3	-0.032539	0.0183395	0.0760909	0.434755	KLK3	0.486651
Olink_mn1	-0.0185123	0.0104363	0.0761643	0.434813	MN1	0.486651
Olink_sbsn	-0.0188513	0.0106311	0.076263	0.43527	SBSN	0.486651
Olink_yes1	0.0152482	0.00860424	0.0764191	0.434778	YES1	0.486651
Olink_axin1	0.0151423	0.00855873	0.0769089	0.433221	AXIN1	0.488706
Olink_nphs1	-0.0178731	0.0101097	0.0771458	0.434951	NPHS1	0.488819
Olink_washc3	0.0182945	0.0103521	0.0772611	0.435231	WASHC3	0.488819
Olink_gzmh	-0.0159977	0.00906622	0.0776959	0.433001	GZMH	0.490508
Olink_cd200	-0.0163702	0.00928536	0.0779515	0.433219	CD200	0.491061
Olink_gfod2	-0.0155011	0.00879866	0.0781655	0.437622	GFOD2	0.49135
Olink_b4gat1	-0.016096	0.00916469	0.0790893	0.437163	B4GAT1	0.494821
Olink_cdhr5	-0.0155186	0.00883089	0.0789186	0.43597	CDHR5	0.494821
Olink_reep4	0.0177994	0.0101386	0.0792256	0.434108	REEP4	0.494821
Olink_comp	0.0171014	0.00975512	0.0796438	0.437591	COMP	0.495865
Olink_dusp29	-0.019032	0.010865	0.0799005	0.434802	DUSP29	0.495865
Olink_slirp	0.0183128	0.0104544	0.0799017	0.434706	SLIRP	0.495865
Olink_erbb3	-0.016392	0.00937674	0.0804901	0.436424	ERBB3	0.497405
Olink_sh2b3	0.0153233	0.00876283	0.0804033	0.437618	SH2B3	0.497405
Olink_diablo	0.0153019	0.00876449	0.0808832	0.436091	DIABLO	0.49862
Olink_dnaja1	-0.0175623	0.010065	0.081078	0.434702	DNAJA1	0.49862
Olink_fabp6	-0.0164108	0.00943942	0.0821709	0.432985	FABP6	0.49862
Olink_il1b	-0.0157517	0.00904248	0.0815691	0.433216	IL1B	0.49862
Olink_nell2	-0.0164115	0.00943701	0.0820776	0.436841	NELL2	0.49862
Olink_ntf4	0.0153774	0.00882217	0.0813813	0.437616	NTF4	0.49862
Olink_ogt	-0.0170403	0.00980257	0.0822219	0.43836	OGT	0.49862
Olink_osm	-0.0162077	0.0093113	0.0817985	0.43348	OSM	0.49862
Olink_rabep1	0.0182993	0.0104932	0.081247	0.433845	RABEP1	0.49862
Olink_cd160	-0.0164906	0.00953058	0.0836335	0.435215	CD160	0.49992
Olink_daam1	0.0182117	0.0105049	0.0830561	0.43384	DAAM1	0.49992
Olink_mindy1	0.0176821	0.0101938	0.0828825	0.435489	MINDY1	0.49992
Olink_myo9b	0.0148958	0.00860697	0.0835666	0.433635	MYO9B	0.49992
Olink_pdlim7	0.0149408	0.00862548	0.0832965	0.436839	PDLIM7	0.49992
Olink_rnf43	-0.0175058	0.0101117	0.0834799	0.438357	RNF43	0.49992
Olink_sirpb1	-0.0165399	0.00955594	0.0835331	0.43629	SIRPB1	0.49992
Olink_aida	-0.0167426	0.00968117	0.0838108	0.434792	AIDA	0.499957
Olink_asgr1	-0.0177091	0.0102474	0.0840139	0.434189	ASGR1	0.500148
Olink_fn1	-0.0186615	0.0108076	0.0842945	0.435106	FN1	0.500799
Olink_rarres1	0.0164507	0.00954366	0.0848105	0.437609	RARRES1	0.502842
Olink_atp5if1	0.0149026	0.00865856	0.0852785	0.436835	ATP5IF1	0.504593
Olink_ddhd2	0.0174935	0.0101845	0.0859297	0.434091	DDHD2	0.507387
Olink_nptx2	-0.0210309	0.0122505	0.0860978	0.434729	NPTX2	0.507387
Olink_clmp	-0.0194922	0.011386	0.0869618	0.436086	CLMP	0.51042
Olink_pi16	0.0192639	0.0112515	0.0869458	0.436581	PI16	0.51042
Olink_kif20b	-0.0166787	0.0097647	0.0876991	0.434148	KIF20B	0.513716
Olink_il24	-0.0145762	0.00854821	0.0882167	0.433626	IL24	0.514686
Olink_mmp3	0.0209188	0.0122629	0.0880869	0.437146	MMP3	0.514686
Olink_c9	-0.0185479	0.0108869	0.088513	0.436578	C9	0.515385
Olink_cbs	-0.0189221	0.011127	0.0891005	0.435518	CBS	0.516748
Olink_ckap4	-0.0180001	0.0105813	0.088972	0.43501	CKAP4	0.516748
Olink_s100a3	0.0176023	0.010377	0.0899036	0.435472	S100A3	0.520373
Olink_bhlhe40	-0.0170617	0.0100704	0.0902916	0.434142	BHLHE40	0.521585
Olink_il17d	-0.0156189	0.00922469	0.0904807	0.433622	IL17D	0.521647
Olink_trim5	0.0143875	0.00850928	0.0909288	0.433194	TRIM5	0.523199
Olink_ebag9	0.0148395	0.00880024	0.0918014	0.434175	EBAG9	0.526598
Olink_st3gal1	0.0147567	0.00875326	0.0918798	0.434748	ST3GAL1	0.526598
Olink_ret	0.0161122	0.00956533	0.0921515	0.434748	RET	0.527121
Olink_lgals3	-0.0158319	0.00941297	0.0926366	0.436092	LGALS3	0.528861
Olink_fgf19	0.0150614	0.00896904	0.0931552	0.436821	FGF19	0.530785
Olink_hbq1	-0.0145708	0.00871122	0.0944499	0.436073	HBQ1	0.537115
Olink_vstm2b	-0.0162823	0.00973951	0.0946421	0.438331	VSTM2B	0.537163
Olink_pvr	0.0154873	0.00927081	0.0948652	0.437656	PVR	0.537386
Olink_gapdh	0.0173007	0.0103645	0.0951485	0.433191	GAPDH	0.537948
Olink_eif4g1	0.0143822	0.00863069	0.0956871	0.435194	EIF4G1	0.539949
Olink_chrm1	-0.0166293	0.00999481	0.0962287	0.434762	CHRM1	0.540662
Olink_dhps	0.0174508	0.0104851	0.0961145	0.435458	DHPS	0.540662
Olink_samd9l	0.0143751	0.0086489	0.0965534	0.433185	SAMD9L	0.540662
Olink_slamf1	-0.014459	0.00869761	0.0964853	0.433611	SLAMF1	0.540662
Olink_c1qtnf9	0.0168282	0.010151	0.0974352	0.434192	C1QTNF9	0.542482
Olink_lyve1	0.0178763	0.0107829	0.0974211	0.435075	LYVE1	0.542482
Olink_mgll	0.014361	0.00865566	0.0971417	0.43597	MGLL	0.542482
Olink_abl1	0.0144725	0.00875868	0.0985156	0.434737	ABL1	0.543323
Olink_hmbs	-0.0142991	0.00865038	0.0983843	0.436066	HMBS	0.543323
Olink_klkb1	-0.0182971	0.011053	0.0979188	0.432118	KLKB1	0.543323
Olink_rgl2	-0.0173504	0.0104903	0.0982122	0.438323	RGL2	0.543323
Olink_scgb1a1	-0.0164311	0.00993603	0.0982448	0.437013	SCGB1A1	0.543323
Olink_ccdc28a	-0.0174524	0.0105977	0.0996729	0.434754	CCDC28A	0.546948
Olink_tbc1d23	0.0142101	0.00862187	0.0993777	0.434736	TBC1D23	0.546948
Olink_tnfrsf13c	0.014701	0.00892913	0.0997343	0.433606	TNFRSF13C	0.546948
Olink_galnt3	-0.0140971	0.00857299	0.100156	0.433605	GALNT3	0.547209
Olink_tgfb2	0.0172573	0.0104932	0.100122	0.435449	TGFB2	0.547209
Olink_pla2g2a	0.014887	0.00906119	0.100449	0.436152	PLA2G2A	0.547786
Olink_ctso	-0.0151514	0.00923881	0.101066	0.435185	CTSO	0.54808
Olink_dcn	0.016115	0.00982387	0.10098	0.432959	DCN	0.54808
Olink_serpinb9	0.0140946	0.00859424	0.10106	0.43416	SERPINB9	0.54808
Olink_ang	-0.0154845	0.00945453	0.101521	0.435994	ANG	0.549527
Olink_cd82	-0.0160195	0.00979207	0.101919	0.438315	CD82	0.54965
Olink_trim25	0.0167107	0.0102145	0.101915	0.436627	TRIM25	0.54965
Olink_il36g	-0.0168572	0.0103108	0.102143	0.434732	IL36G	0.549841
Olink_arl2bp	-0.0171377	0.0105095	0.103031	0.440081	ARL2BP	0.552073
Olink_ccdc80	0.0176497	0.0108365	0.103424	0.435927	CCDC80	0.552073
Olink_ncr1	-0.0159425	0.00978526	0.103318	0.432974	NCR1	0.552073
Olink_rp2	0.0146324	0.00897256	0.102989	0.43473	RP2	0.552073
Olink_sat2	-0.0165546	0.0101658	0.103502	0.438312	SAT2	0.552073
Olink_immt	-0.0183127	0.0112586	0.103906	0.435441	IMMT	0.553217
Olink_calb1	-0.0156181	0.0096176	0.104451	0.434728	CALB1	0.554018
Olink_dock9	-0.0170638	0.0105049	0.104371	0.43411	DOCK9	0.554018
Olink_echdc3	-0.0183637	0.0113193	0.104804	0.433565	ECHDC3	0.554018
Olink_gast	0.0193668	0.0119445	0.105004	0.435167	GAST	0.554018
Olink_vnn1	-0.0174274	0.0107464	0.104942	0.436542	VNN1	0.554018
Olink_cd74	-0.0161732	0.00998334	0.105282	0.43764	CD74	0.554486
Olink_flt4	-0.0143395	0.00885907	0.105583	0.436748	FLT4	0.555072
Olink_gp1bb	0.0168396	0.0104115	0.105868	0.440075	GP1BB	0.555107
Olink_tgfbr2	-0.018384	0.0113704	0.10597	0.436748	TGFBR2	0.555107
Olink_apom	-0.0153567	0.00951652	0.10665	0.435567	APOM	0.556283
Olink_cfb	-0.0184923	0.0114637	0.106793	0.43452	CFB	0.556283
Olink_dpt	-0.0158488	0.00983004	0.106955	0.436623	DPT	0.556283
Olink_ensa	0.016311	0.0101047	0.106556	0.435436	ENSA	0.556283
Olink_ace	0.0166018	0.0103859	0.110004	0.436533	ACE	0.560062
Olink_cd40	0.0141294	0.00889484	0.11223	0.435961	CD40	0.560062
Olink_cd6	-0.0144971	0.00906557	0.109845	0.434967	CD6	0.560062
Olink_cfp	-0.0180271	0.0113205	0.111361	0.435047	CFP	0.560062
Olink_crlf1	0.0145772	0.00910148	0.109292	0.436796	CRLF1	0.560062
Olink_evi5	0.0165338	0.0104097	0.112291	0.43487	EVI5	0.560062
Olink_f11r	0.0140597	0.0087956	0.109989	0.437111	F11R	0.560062
Olink_ftcd	-0.0192551	0.0120277	0.109473	0.434814	FTCD	0.560062
Olink_glt8d2	-0.0144837	0.00905524	0.10977	0.436594	GLT8D2	0.560062
Olink_gnpda1	-0.0182029	0.0113487	0.108797	0.435476	GNPDA1	0.560062
Olink_il20	-0.0137058	0.00855777	0.109307	0.433591	IL20	0.560062
Olink_lgals3bp	-0.018488	0.0115527	0.1096	0.435051	LGALS3BP	0.560062
Olink_lrrn1	-0.0148007	0.00927974	0.11078	0.433589	LRRN1	0.560062
Olink_lyn	0.0137885	0.00866275	0.111507	0.434718	LYN	0.560062
Olink_mrpl58	0.0162002	0.0100828	0.108192	0.434042	MRPL58	0.560062
Olink_mst1	-0.0151514	0.00954414	0.112472	0.436148	MST1	0.560062
Olink_nxph3	-0.0179225	0.0112664	0.111729	0.434871	NXPH3	0.560062
Olink_pigr	0.015884	0.00997356	0.111303	0.438588	PIGR	0.560062
Olink_pla2g4a	0.0140649	0.00876623	0.108672	0.436797	PLA2G4A	0.560062
Olink_pnliprp1	-0.0172853	0.0108536	0.111327	0.435155	PNLIPRP1	0.560062
Olink_rab27b	0.0163074	0.010252	0.11176	0.433552	RAB27B	0.560062
Olink_scgn	0.0146201	0.00918608	0.111542	0.433588	SCGN	0.560062
Olink_setmar	-0.015592	0.00981945	0.11237	0.433716	SETMAR	0.560062
Olink_tdrkh	0.0140075	0.00873235	0.108751	0.436596	TDRKH	0.560062
Olink_vegfb	-0.0181866	0.0114266	0.11155	0.434871	VEGFB	0.560062
Olink_cdc37	0.0138723	0.00874935	0.112903	0.436738	CDC37	0.560227
Olink_gys1	0.0139485	0.00880172	0.11308	0.432941	GYS1	0.560227
Olink_morn4	-0.0165351	0.0104323	0.113042	0.43463	MORN4	0.560227
Olink_arhgap1	0.0138001	0.00873171	0.114059	0.437562	ARHGAP1	0.56221
Olink_bcr	0.0135963	0.00866169	0.116538	0.433155	BCR	0.56221
Olink_cd22	0.0151419	0.00964486	0.116482	0.435163	CD22	0.56221
Olink_ceacam5	-0.0157423	0.00996916	0.11437	0.434611	CEACAM5	0.56221
Olink_cep85	0.0138996	0.00885648	0.116606	0.437558	CEP85	0.56221
Olink_cfhr2	-0.0163775	0.0104698	0.117828	0.434235	CFHR2	0.56221
Olink_cpa1	-0.0145118	0.00919406	0.114531	0.436613	CPA1	0.56221
Olink_cstb	-0.0148628	0.00950523	0.117957	0.437134	CSTB	0.56221
Olink_eci2	-0.0162134	0.0103629	0.117763	0.440052	ECI2	0.56221
Olink_eif2ak3	0.0158552	0.0101381	0.117912	0.440052	EIF2AK3	0.56221
Olink_fam3b	0.0144421	0.00923494	0.117906	0.434709	FAM3B	0.56221
Olink_fkbp5	0.0136252	0.00871094	0.117839	0.434136	FKBP5	0.56221
Olink_il12rb1	-0.0140377	0.00894156	0.116486	0.433581	IL12RB1	0.56221
Olink_il13	-0.0134328	0.00859824	0.118279	0.433579	IL13	0.56221
Olink_itga11	0.0145238	0.00925086	0.11647	0.433155	ITGA11	0.56221
Olink_kif22	0.0166243	0.0106435	0.118379	0.440051	KIF22	0.56221
Olink_lmnb1	-0.0173436	0.0110133	0.115379	0.435286	LMNB1	0.56221
Olink_map2	0.0166596	0.010669	0.118481	0.435142	MAP2	0.56221
Olink_myoc	0.0144486	0.00914146	0.114035	0.437105	MYOC	0.56221
Olink_nfic	-0.0147393	0.00935849	0.115338	0.434029	NFIC	0.56221
Olink_prkar1a	0.0136591	0.00873891	0.118103	0.435907	PRKAR1A	0.56221
Olink_psmc3	-0.0165503	0.0105074	0.115306	0.434626	PSMC3	0.56221
Olink_reg1a	-0.0150651	0.00957995	0.115876	0.436812	REG1A	0.56221
Olink_sult2a1	-0.0155126	0.00991191	0.117626	0.433154	SULT2A1	0.56221
Olink_suox	-0.0172111	0.0110013	0.117785	0.434025	SUOX	0.56221
Olink_tcof1	-0.0178092	0.0113739	0.11747	0.433541	TCOF1	0.56221
Olink_cd3g	-0.0159182	0.0102258	0.119623	0.434856	CD3G	0.563966
Olink_ctse	-0.0164759	0.0105826	0.11957	0.433762	CTSE	0.563966
Olink_ophn1	0.0158917	0.0102001	0.119306	0.435141	OPHN1	0.563966
Olink_siglec8	-0.0175202	0.0112373	0.119046	0.435457	SIGLEC8	0.563966
Olink_gdf2	0.0150763	0.00969218	0.11988	0.435904	GDF2	0.564265
Olink_arhgef12	0.013233	0.00852572	0.120686	0.43315	ARHGEF12	0.564426
Olink_col9a2	-0.0154141	0.00992898	0.120632	0.43828	COL9A2	0.564426
Olink_klk10	-0.0138735	0.00892731	0.120227	0.437538	KLK10	0.564426
Olink_pdgfra	0.0145338	0.00936082	0.120569	0.435903	PDGFRA	0.564426
Olink_tnr	0.0143151	0.00923338	0.121109	0.434132	TNR	0.565499
Olink_cdh3	-0.0147838	0.00954837	0.121604	0.437618	CDH3	0.566904
Olink_clip2	0.0133123	0.00864262	0.12354	0.433146	CLIP2	0.567032
Olink_crx	-0.0135992	0.00883874	0.123959	0.432926	CRX	0.567032
Olink_ece1	-0.0136218	0.00882902	0.122926	0.436576	ECE1	0.567032
Olink_efna4	-0.0167015	0.0108335	0.123212	0.43393	EFNA4	0.567032
Olink_prkg1	0.0160516	0.0104203	0.123535	0.433755	PRKG1	0.567032
Olink_relb	-0.0161916	0.0104817	0.122481	0.434852	RELB	0.567032
Olink_rhoc	0.0134376	0.00873043	0.123819	0.433569	RHOC	0.567032
Olink_rnase10	-0.0160606	0.0104197	0.123302	0.435449	RNASE10	0.567032
Olink_sytl4	0.0160505	0.0104266	0.123785	0.433531	SYTL4	0.567032
Olink_tnf	-0.0155659	0.0100905	0.122978	0.433897	TNF	0.567032
Olink_treml2	0.0141094	0.00914984	0.123119	0.437094	TREML2	0.567032
Olink_txk	-0.015751	0.0101892	0.122212	0.438277	TXK	0.567032
Olink_pgr	-0.0152732	0.00993482	0.124285	0.434848	PGR	0.567633
Olink_ptges2	0.0163313	0.0106363	0.124752	0.434683	PTGES2	0.568879
Olink_cxcl11	-0.0141151	0.00921383	0.125589	0.437613	CXCL11	0.5718
Olink_cdon	0.0140387	0.00917633	0.1261	0.435701	CDON	0.573209
Olink_il11	-0.0131528	0.00860153	0.12629	0.433568	IL11	0.573209
Olink_fus	-0.0138018	0.00903795	0.126794	0.437573	FUS	0.573714
Olink_pth	-0.0173299	0.0113463	0.126747	0.434703	PTH	0.573714
Olink_txnrd1	0.0137007	0.00897788	0.127053	0.437089	TXNRD1	0.573999
Olink_il17ra	0.0135263	0.00889855	0.128551	0.437087	IL17RA	0.575814
Olink_il6st	0.013959	0.00918997	0.128834	0.435893	IL6ST	0.575814
Olink_kcnh2	-0.0162126	0.0106506	0.128029	0.434701	KCNH2	0.575814
Olink_mmp9	-0.0139272	0.0091583	0.128385	0.436895	MMP9	0.575814
Olink_nrn1	-0.0149265	0.00980969	0.12818	0.434007	NRN1	0.575814
Olink_osbpl2	0.0164637	0.0108379	0.128813	0.435125	OSBPL2	0.575814
Olink_pnpt1	-0.0130346	0.00855729	0.12776	0.433567	PNPT1	0.575814
Olink_lelp1	0.0162138	0.0106814	0.129104	0.434065	LELP1	0.576139
Olink_chrdl1	-0.0162958	0.0107438	0.12938	0.435925	CHRDL1	0.576488
Olink_gja8	-0.0153608	0.0101434	0.13001	0.434601	GJA8	0.576953
Olink_lmnb2	-0.0187294	0.0123701	0.130076	0.435123	LMNB2	0.576953
Olink_pspn	-0.0193055	0.0127484	0.129993	0.433139	PSPN	0.576953
Olink_mansc1	0.0139586	0.00923439	0.130694	0.436716	MANSC1	0.578817
Olink_mmp10	0.0136203	0.0090343	0.131708	0.435892	MMP10	0.582424
Olink_ogn	-0.0163606	0.0108581	0.131926	0.437083	OGN	0.582508
Olink_spink5	-0.013887	0.00922899	0.132452	0.437083	SPINK5	0.583948
Olink_cdh22	-0.0148679	0.00996196	0.135652	0.438256	CDH22	0.589408
Olink_chga	0.0188003	0.0125664	0.134705	0.434636	CHGA	0.589408
Olink_clc	-0.0135532	0.00905961	0.134709	0.4345	CLC	0.589408
Olink_clec4d	-0.0145285	0.00971499	0.134846	0.433133	CLEC4D	0.589408
Olink_hgf	-0.0156953	0.0104967	0.134901	0.435141	HGF	0.589408
Olink_hnrnpk	0.0131246	0.00878206	0.135107	0.432873	HNRNPK	0.589408
Olink_iqgap2	0.0128839	0.00860006	0.134158	0.434689	IQGAP2	0.589408
Olink_mb	-0.015802	0.0105611	0.134644	0.436588	MB	0.589408
Olink_ripk4	0.0164885	0.0110404	0.135388	0.440024	RIPK4	0.589408
Olink_trim58	0.0151664	0.0101634	0.135707	0.435387	TRIM58	0.589408
Olink_defb118	0.0157561	0.010573	0.136241	0.434054	DEFB118	0.59085
Olink_stx4	0.0128325	0.00862696	0.136941	0.434686	STX4	0.592469
Olink_tet2	-0.0153743	0.0103373	0.13702	0.438145	TET2	0.592469
Olink_acadsb	0.0153799	0.0103552	0.137552	0.433509	ACADSB	0.593077
Olink_fut3_fut5	0.0143532	0.00966467	0.137566	0.4376	FUT3_FUT5	0.593077
Olink_mpig6b	0.0126459	0.00853256	0.138376	0.435915	MPIG6B	0.595151
Olink_slc13a1	-0.0142778	0.00963514	0.138454	0.435383	SLC13A1	0.595151
Olink_rnase6	-0.0203043	0.0137213	0.13901	0.435199	RNASE6	0.596662
Olink_ica1	0.0129501	0.00876641	0.139668	0.433553	ICA1	0.598606
Olink_havcr2	-0.0151124	0.0102485	0.140375	0.437074	HAVCR2	0.600756
Olink_egflam	0.0160886	0.0109273	0.141005	0.43656	EGFLAM	0.60257
Olink_cetn2	0.013198	0.00897388	0.141424	0.436555	CETN2	0.602599
Olink_gipc2	0.017118	0.0116375	0.14138	0.435106	GIPC2	0.602599
Olink_tnxb	0.0131007	0.00891806	0.141886	0.437072	TNXB	0.603689
Olink_cntf	-0.015334	0.010447	0.142236	0.434045	CNTF	0.604297
Olink_eloa	-0.0136612	0.00931782	0.142665	0.43468	ELOA	0.604403
Olink_glb1	-0.0131353	0.0089593	0.142675	0.434107	GLB1	0.604403
Olink_ephx2	-0.0124686	0.0085183	0.14332	0.432904	EPHX2	0.606257
Olink_abo	0.0146377	0.0101005	0.147351	0.436473	ABO	0.608343
Olink_chit1	-0.0132009	0.00906019	0.145163	0.436354	CHIT1	0.608343
Olink_ebi3_il27	0.0133905	0.00920737	0.14591	0.436337	EBI3_IL27	0.608343
Olink_fas	-0.0133729	0.00922266	0.147112	0.43659	FAS	0.608343
Olink_fkbp1b	0.0125762	0.00867493	0.14719	0.434826	FKBP1B	0.608343
Olink_fkbp4	0.0128286	0.00884457	0.146988	0.434102	FKBP4	0.608343
Olink_lair1	-0.0166457	0.011396	0.144162	0.435565	LAIR1	0.608343
Olink_lamp3	-0.0151177	0.0103647	0.144737	0.434925	LAMP3	0.608343
Olink_oscar	-0.013414	0.00925095	0.147108	0.435678	OSCAR	0.608343
Olink_rarres2	-0.0146558	0.0100767	0.145884	0.435616	RARRES2	0.608343
Olink_scin	-0.0143898	0.00988863	0.145694	0.43404	SCIN	0.608343
Olink_scn3a	-0.0145603	0.00997053	0.144272	0.434676	SCN3A	0.608343
Olink_sell	0.0157759	0.0108213	0.144954	0.434994	SELL	0.608343
Olink_spink8	-0.0143746	0.00989903	0.146542	0.440007	SPINK8	0.608343
Olink_stx1b	-0.0145949	0.0100422	0.146202	0.434673	STX1B	0.608343
Olink_txlna	0.0126913	0.00871978	0.145597	0.434104	TXLNA	0.608343
Olink_vwc2	-0.0146936	0.0100991	0.145742	0.433972	VWC2	0.608343
Olink_sag	0.0142123	0.00983474	0.148501	0.434036	SAG	0.612225
Olink_grik2	-0.0141596	0.00981465	0.149178	0.433977	GRIK2	0.613402
Olink_mesd	0.0127433	0.00883399	0.149206	0.437065	MESD	0.613402
Olink_apod	0.0151604	0.0105332	0.150142	0.437943	APOD	0.615723
Olink_plin3	0.0128847	0.00895364	0.150192	0.43587	PLIN3	0.615723
Olink_ca1	-0.0128682	0.00897168	0.15154	0.432017	CA1	0.616131
Olink_ceacam21	0.0128798	0.00899112	0.152054	0.433115	CEACAM21	0.616131
Olink_frmd4b	0.0144967	0.010114	0.151835	0.44	FRMD4B	0.616131
Olink_ilkap	0.0127111	0.00885979	0.15143	0.436317	ILKAP	0.616131
Olink_npr1	-0.0137767	0.0096199	0.152188	0.44	NPR1	0.616131
Olink_pfkfb2	0.0125711	0.00876761	0.151681	0.43481	PFKFB2	0.616131
Olink_prdx2	-0.0149795	0.0104457	0.151636	0.433119	PRDX2	0.616131
Olink_ptprc	-0.014902	0.0103785	0.151116	0.434613	PTPRC	0.616131
Olink_vps37a	0.0123289	0.00858335	0.150951	0.434671	VPS37A	0.616131
Olink_crtap	-0.0143198	0.0100125	0.152736	0.434664	CRTAP	0.616638
Olink_serpine1	-0.0126748	0.00886011	0.152615	0.43657	SERPINE1	0.616638
Olink_cep152	-0.0140014	0.0098375	0.154733	0.434565	CEP152	0.617876
Olink_hars1	0.0125643	0.00882194	0.154439	0.437059	HARS1	0.617876
Olink_lat2	0.0123717	0.00866531	0.153425	0.434669	LAT2	0.617876
Olink_lrp2bp	-0.0148585	0.0104347	0.154534	0.434662	LRP2BP	0.617876
Olink_mep1a	0.0156245	0.0109473	0.153581	0.436543	MEP1A	0.617876
Olink_nfasc	0.0144016	0.0101065	0.154215	0.435121	NFASC	0.617876
Olink_timp2	-0.0147671	0.0103576	0.154018	0.433487	TIMP2	0.617876
Olink_xg	-0.0180144	0.0126336	0.153946	0.43595	XG	0.617876
Olink_ikbkg	0.0119453	0.00840266	0.155195	0.433112	IKBKG	0.618873
Olink_casp3	0.0123735	0.00870876	0.155426	0.436567	CASP3	0.618951
Olink_dnaja2	0.0123366	0.00869695	0.156099	0.435132	DNAJA2	0.619087
Olink_mepe	-0.0138864	0.00979444	0.156307	0.435553	MEPE	0.619087
Olink_scgb3a1	0.0159792	0.0112557	0.15578	0.433707	SCGB3A1	0.619087
Olink_tnip1	0.0144523	0.0101906	0.156204	0.435086	TNIP1	0.619087
Olink_acy3	0.0154802	0.0112259	0.167976	0.43998	ACY3	0.622664
Olink_ada	0.0127771	0.00914561	0.162444	0.435114	ADA	0.622664
Olink_adgre2	0.0131751	0.00943717	0.162744	0.436736	ADGRE2	0.622664
Olink_art5	0.0148737	0.0107607	0.166976	0.434012	ART5	0.622664
Olink_bnip3l	0.0150775	0.010704	0.159033	0.434797	BNIP3L	0.622664
Olink_btla	0.0147761	0.0106832	0.166703	0.434549	BTLA	0.622664
Olink_c1qtnf1	0.0127526	0.00923773	0.167488	0.435549	C1QTNF1	0.622664
Olink_cacna1h	0.0139863	0.00995523	0.160118	0.439989	CACNA1H	0.622664
Olink_cc2d1a	0.012538	0.00886915	0.157514	0.434092	CC2D1A	0.622664
Olink_cd3e	0.0143878	0.0102492	0.160452	0.438222	CD3E	0.622664
Olink_cdkn2d	0.012208	0.0086848	0.159876	0.434663	CDKN2D	0.622664
Olink_cfd	-0.0176208	0.0126904	0.165052	0.434968	CFD	0.622664
Olink_clec4g	-0.0131577	0.009341	0.15901	0.433108	CLEC4G	0.622664
Olink_clint1	0.013585	0.00979618	0.165587	0.434551	CLINT1	0.622664
Olink_cpb1	-0.0127809	0.00927014	0.168036	0.436555	CPB1	0.622664
Olink_dars1	0.0121838	0.00869663	0.161274	0.434155	DARS1	0.622664
Olink_dbnl	0.0121039	0.00872038	0.16519	0.436734	DBNL	0.622664
Olink_dctd	0.0146539	0.0104266	0.159967	0.433702	DCTD	0.622664
Olink_ddr1	0.0127334	0.00921116	0.166907	0.437571	DDR1	0.622664
Olink_espl1	-0.0145162	0.0105023	0.166989	0.434549	ESPL1	0.622664
Olink_folr1	-0.0140293	0.0100542	0.162959	0.436712	FOLR1	0.622664
Olink_galnt2	-0.0126149	0.00912796	0.167023	0.435986	GALNT2	0.622664
Olink_galnt7	0.0122785	0.00886349	0.166019	0.434657	GALNT7	0.622664
Olink_gamt	-0.0139184	0.0100216	0.164956	0.439983	GAMT	0.622664
Olink_glo1	0.0126894	0.00909381	0.162954	0.432884	GLO1	0.622664
Olink_gm2a	-0.0162216	0.0117033	0.165796	0.435711	GM2A	0.622664
Olink_hnf1a	-0.0139808	0.0101446	0.168228	0.434645	HNF1A	0.622664
Olink_hsd11b1	-0.0134095	0.00958146	0.161711	0.433106	HSD11B1	0.622664
Olink_hspb1	0.0119971	0.00864362	0.165199	0.433885	HSPB1	0.622664
Olink_igdcc4	0.0158232	0.011474	0.167953	0.434592	IGDCC4	0.622664
Olink_igf1r	-0.0130017	0.00943584	0.168288	0.434655	IGF1R	0.622664
Olink_il22ra1	-0.0123097	0.00878973	0.161428	0.433531	IL22RA1	0.622664
Olink_kir3dl1	0.0125872	0.00895908	0.160086	0.437509	KIR3DL1	0.622664
Olink_klrb1	-0.0135321	0.00961869	0.159523	0.435116	KLRB1	0.622664
Olink_lamp2	-0.0135682	0.00978772	0.165727	0.438489	LAMP2	0.622664
Olink_lrrfip1	0.014205	0.0102519	0.165942	0.435346	LRRFIP1	0.622664
Olink_msln	-0.0144025	0.0102126	0.158515	0.434425	MSLN	0.622664
Olink_nptx1	0.0129108	0.00921855	0.161411	0.437053	NPTX1	0.622664
Olink_pappa	0.0129405	0.00924987	0.161871	0.43353	PAPPA	0.622664
Olink_plxna4	0.0122358	0.00871656	0.160451	0.433107	PLXNA4	0.622664
Olink_pmch	-0.0142728	0.0102808	0.165119	0.439983	PMCH	0.622664
Olink_prtfdc1	0.012135	0.00877653	0.166823	0.436529	PRTFDC1	0.622664
Olink_rbpms2	0.0143893	0.0104162	0.167221	0.435387	RBPMS2	0.622664
Olink_retn	-0.013567	0.00973763	0.163598	0.436065	RETN	0.622664
Olink_scrg1	-0.0177808	0.0126202	0.158929	0.43348	SCRG1	0.622664
Olink_selenop	0.0148584	0.0107133	0.165539	0.434968	SELENOP	0.622664
Olink_sod3	0.0144609	0.0103293	0.161588	0.436455	SOD3	0.622664
Olink_stc2	0.0130401	0.0092273	0.157649	0.437658	STC2	0.622664
Olink_tex33	-0.0139233	0.00989238	0.159357	0.438223	TEX33	0.622664
Olink_thop1	-0.0133756	0.00969253	0.167643	0.435481	THOP1	0.622664
Olink_uros	-0.0139319	0.0100548	0.165946	0.434648	UROS	0.622664
Olink_xcl1	-0.0121826	0.00878447	0.165547	0.435987	XCL1	0.622664
Olink_cdkn1a	0.0120777	0.00877417	0.168718	0.434655	CDKN1A	0.623469
Olink_defb103a_defb103b	-0.0142167	0.0103366	0.16909	0.4337	DEFB103A_DEFB103B	0.624054
Olink_hip1r	0.0157542	0.0114758	0.169881	0.435307	HIP1R	0.624915
Olink_pde1c	-0.0147298	0.0107225	0.169602	0.434546	PDE1C	0.624915
Olink_timm10	0.0146638	0.0106837	0.169965	0.433467	TIMM10	0.624915
Olink_ptn	-0.013441	0.00979886	0.170215	0.432878	PTN	0.62505
Olink_arid4b	-0.0123961	0.00904685	0.170676	0.436526	ARID4B	0.625955
Olink_atp6v1g2	-0.0131989	0.00965248	0.17157	0.439976	ATP6V1G2	0.626454
Olink_atxn10	0.0117327	0.00864251	0.174658	0.436523	ATXN10	0.626454
Olink_ccl20	-0.012828	0.00948531	0.176298	0.435102	CCL20	0.626454
Olink_ccl8	-0.0121956	0.00900612	0.175742	0.436115	CCL8	0.626454
Olink_cpox	-0.0149287	0.0109535	0.172981	0.43478	CPOX	0.626454
Olink_crkl	0.0118135	0.00866754	0.17295	0.436521	CRKL	0.626454
Olink_cxcl13	-0.0122841	0.00907972	0.176137	0.437563	CXCL13	0.626454
Olink_eif1ax	-0.0139193	0.0102575	0.174856	0.435064	EIF1AX	0.626454
Olink_golga3	0.0137984	0.0101938	0.175932	0.433944	GOLGA3	0.626454
Olink_itgal	-0.0147442	0.0109195	0.177004	0.434776	ITGAL	0.626454
Olink_leo1	-0.0150536	0.0111489	0.177015	0.433943	LEO1	0.626454
Olink_lilrb5	-0.0117566	0.00858853	0.171094	0.436553	LILRB5	0.626454
Olink_mad1l1	-0.0134332	0.00995451	0.177242	0.433408	MAD1L1	0.626454
Olink_mocs2	0.0142679	0.0104469	0.172086	0.433687	MOCS2	0.626454
Olink_palm3	-0.0129854	0.00960582	0.176502	0.43997	PALM3	0.626454
Olink_pde5a	0.0140389	0.0103832	0.176424	0.433682	PDE5A	0.626454
Olink_pglyrp4	-0.014111	0.0104371	0.176448	0.43997	PGLYRP4	0.626454
Olink_ptprs	0.0124039	0.00912844	0.174258	0.43655	PTPRS	0.626454
Olink_rab11fip3	0.0139134	0.0102677	0.175466	0.433461	RAB11FIP3	0.626454
Olink_rad23b	0.0117899	0.00869131	0.17499	0.437496	RAD23B	0.626454
Olink_ror1	0.013068	0.00966583	0.176436	0.435846	ROR1	0.626454
Olink_siglec5	0.0119297	0.00881035	0.175772	0.43704	SIGLEC5	0.626454
Olink_sowaha	-0.0142995	0.0104797	0.172487	0.43464	SOWAHA	0.626454
Olink_sprr3	-0.015343	0.0112756	0.173671	0.435065	SPRR3	0.626454
Olink_srpx	0.0157977	0.0116527	0.175262	0.433461	SRPX	0.626454
Olink_stip1	0.0122331	0.00896508	0.172455	0.437355	STIP1	0.626454
Olink_tab2	0.0136895	0.0101396	0.177053	0.438202	TAB2	0.626454
Olink_tpsg1	-0.0139015	0.0102769	0.176226	0.434777	TPSG1	0.626454
Olink_vav3	0.0140971	0.0103792	0.174472	0.434004	VAV3	0.626454
Olink_zbtb17	-0.0126741	0.00935233	0.175415	0.432873	ZBTB17	0.626454
Olink_adgre1	-0.0146909	0.0108973	0.177689	0.436515	ADGRE1	0.627277
Olink_fap	0.0129969	0.00964893	0.178039	0.436547	FAP	0.62756
Olink_pafah1b3	-0.0133163	0.00989011	0.178237	0.433942	PAFAH1B3	0.62756
Olink_rap1a	-0.0143794	0.0106946	0.178843	0.434774	RAP1A	0.62756
Olink_tgfa	-0.0130627	0.00971542	0.178828	0.433091	TGFA	0.62756
Olink_uso1	0.011784	0.0087645	0.178836	0.434646	USO1	0.62756
Olink_ppp1r12a	0.0118205	0.00879698	0.179099	0.436669	PPP1R12A	0.627705
Olink_bloc1s3	0.0136765	0.0101963	0.179888	0.435058	BLOC1S3	0.628638
Olink_fgf9	-0.0143644	0.0107098	0.179916	0.433473	FGF9	0.628638
Olink_shd	-0.0141622	0.0105613	0.18001	0.439754	SHD	0.628638
Olink_tnfsf8	-0.0146841	0.0109836	0.181321	0.434577	TNFSF8	0.632458
Olink_bank1	0.011327	0.00853493	0.184516	0.433086	BANK1	0.634034
Olink_ccl4	-0.0122603	0.00919779	0.182596	0.436737	CCL4	0.634034
Olink_cd84	-0.0117712	0.00884389	0.183241	0.433087	CD84	0.634034
Olink_ddc	0.0126019	0.00946873	0.183277	0.435682	DDC	0.634034
Olink_eef1d	0.0136625	0.0102985	0.184693	0.433451	EEF1D	0.634034
Olink_eln	-0.0196708	0.0148034	0.183985	0.433452	ELN	0.634034
Olink_fdx1	-0.0138576	0.0104267	0.183901	0.439962	FDX1	0.634034
Olink_hbegf	-0.0118853	0.0089416	0.183829	0.43644	HBEGF	0.634034
Olink_impa1	0.0116785	0.00876994	0.183029	0.434069	IMPA1	0.634034
Olink_mitd1	0.0116279	0.00875769	0.184319	0.434068	MITD1	0.634034
Olink_prg3	-0.0141461	0.0106572	0.184452	0.434574	PRG3	0.634034
Olink_robo2	0.0128306	0.0096713	0.184669	0.437557	ROBO2	0.634034
Olink_sdc1	-0.0126451	0.00949084	0.182798	0.435841	SDC1	0.634034
Olink_stk11	0.0120906	0.00911633	0.184809	0.432865	STK11	0.634034
Olink_adam9	0.014229	0.0107434	0.185429	0.436506	ADAM9	0.634049
Olink_mki67	0.0141205	0.0106624	0.185464	0.434767	MKI67	0.634049
Olink_vcpkmt	-0.013392	0.0101085	0.185304	0.434528	VCPKMT	0.634049
Olink_dctn1	0.0113598	0.00860299	0.186738	0.43597	DCTN1	0.636089
Olink_gpihbp1	-0.0134617	0.0102056	0.187222	0.436504	GPIHBP1	0.636089
Olink_pibf1	0.0134941	0.0102273	0.187099	0.433932	PIBF1	0.636089
Olink_pmvk	0.0115416	0.00875314	0.187367	0.436523	PMVK	0.636089
Olink_rbp2	-0.0123878	0.00937376	0.186374	0.43464	RBP2	0.636089
Olink_timd4	0.0123557	0.0093533	0.186555	0.435534	TIMD4	0.636089
Olink_chek2	0.0111738	0.00848507	0.187934	0.432863	CHEK2	0.636536
Olink_gcnt1	-0.0122076	0.00926749	0.187806	0.434639	GCNT1	0.636536
Olink_chchd10	-0.0169115	0.0128516	0.188277	0.43505	CHCHD10	0.636959
Olink_clul1	0.0123774	0.00942068	0.188947	0.435831	CLUL1	0.637158
Olink_dok2	0.0114187	0.00869612	0.189207	0.435836	DOK2	0.637158
Olink_slitrk2	0.012284	0.00935452	0.189179	0.435968	SLITRK2	0.637158
Olink_spart	0.0137089	0.0104272	0.188675	0.433669	SPART	0.637158
Olink_il34	-0.0113676	0.00866191	0.189451	0.436664	IL34	0.637243
Olink_lta	-0.0118119	0.00900783	0.189813	0.433082	LTA	0.637729
Olink_map2k6	0.0113596	0.00867666	0.190513	0.433081	MAP2K6	0.63804
Olink_psapl1	-0.0140723	0.0107494	0.190561	0.436501	PSAPL1	0.63804
Olink_ugdh	-0.0131025	0.010001	0.190227	0.439955	UGDH	0.63804
Olink_efcab14	-0.0158797	0.0121402	0.190936	0.436501	EFCAB14	0.638567
Olink_pglyrp1	-0.0120642	0.00923482	0.191476	0.436377	PGLYRP1	0.639639
Olink_col1a1	0.011969	0.00917254	0.191987	0.436536	COL1A1	0.640615
Olink_mybpc1	0.0149806	0.0114873	0.192269	0.433443	MYBPC1	0.640824
Olink_ankrd54	-0.0116901	0.00900053	0.194059	0.43748	ANKRD54	0.642534
Olink_bglap	-0.0145081	0.0111469	0.193143	0.434565	BGLAP	0.642534
Olink_dpp7	-0.0118061	0.00909524	0.194321	0.434319	DPP7	0.642534
Olink_fabp9	-0.0117494	0.00905102	0.194293	0.433079	FABP9	0.642534
Olink_fgf12	-0.0126604	0.0097309	0.193311	0.434758	FGF12	0.642534
Olink_sct	-0.0140511	0.0108149	0.193937	0.434616	SCT	0.642534
Olink_tarm1	0.0130531	0.010045	0.193854	0.434616	TARM1	0.642534
Olink_cacybp	0.0136097	0.010504	0.19516	0.433328	CACYBP	0.643676
Olink_tbc1d5	0.0111015	0.00857171	0.195327	0.433078	TBC1D5	0.643676
Olink_tgm2	-0.0114016	0.00880061	0.195183	0.436026	TGM2	0.643676
Olink_gadd45b	-0.0134655	0.010406	0.195733	0.438183	GADD45B	0.644288
Olink_txnl1	-0.0129423	0.010007	0.195969	0.434233	TXNL1	0.644338
Olink_clspn	-0.0109789	0.0085081	0.196965	0.436577	CLSPN	0.644423
Olink_eif2ak2	0.01364	0.0105662	0.196806	0.436515	EIF2AK2	0.644423
Olink_hagh	-0.0114257	0.00885628	0.19706	0.43643	HAGH	0.644423
Olink_igfl4	-0.0135582	0.0105067	0.196972	0.434755	IGFL4	0.644423
Olink_scn2a	-0.0127684	0.00989745	0.197097	0.433979	SCN2A	0.644423
Olink_ccl18	-0.0122192	0.00950376	0.198591	0.435212	CCL18	0.644852
Olink_cd55	0.0118051	0.00918533	0.198772	0.43784	CD55	0.644852
Olink_drg2	0.0113027	0.00878634	0.198357	0.434631	DRG2	0.644852
Olink_lama4	0.0118072	0.00916992	0.197937	0.436708	LAMA4	0.644852
Olink_pkn3	0.0125657	0.00974798	0.19745	0.438181	PKN3	0.644852
Olink_ptpn6	0.0111861	0.00868774	0.197947	0.435862	PTPN6	0.644852
Olink_sult1a1	0.0110838	0.0086195	0.198532	0.437546	SULT1A1	0.644852
Olink_gp6	0.0111634	0.008691	0.199027	0.4371	GP6	0.644962
Olink_clstn3	-0.0133757	0.0104287	0.199706	0.435038	CLSTN3	0.64608
Olink_cxcl12	0.0111836	0.00872198	0.199814	0.433499	CXCL12	0.64608
Olink_bex3	-0.0131122	0.0102548	0.201095	0.434512	BEX3	0.64644
Olink_clec2l	-0.0128883	0.0100794	0.201079	0.434609	CLEC2L	0.64644
Olink_dab2	0.0110994	0.008672	0.200628	0.43596	DAB2	0.64644
Olink_ncs1	0.0130336	0.0101862	0.200763	0.435959	NCS1	0.64644
Olink_plcb2	0.0132404	0.0103535	0.201023	0.435037	PLCB2	0.64644
Olink_rspo3	0.0129607	0.0101403	0.201252	0.435959	RSPO3	0.64644
Olink_anpep	0.0115603	0.00904956	0.201496	0.436256	ANPEP	0.646512
Olink_rcc1	0.0137427	0.0107859	0.202686	0.435307	RCC1	0.649149
Olink_tfpi	-0.0118865	0.00933105	0.202762	0.435889	TFPI	0.649149
Olink_rab6a	-0.0118445	0.0093188	0.203768	0.433072	RAB6A	0.651656
Olink_ache	-0.0147832	0.0116408	0.204173	0.433654	ACHE	0.652239
Olink_lhb	-0.0113419	0.00893832	0.204528	0.437473	LHB	0.652658
Olink_actn4	-0.0111062	0.00876916	0.205382	0.433495	ACTN4	0.654
Olink_apol1	-0.0135778	0.0107268	0.205661	0.436409	APOL1	0.654
Olink_clstn1	-0.01109	0.00876958	0.206067	0.436498	CLSTN1	0.654
Olink_itga2	0.0137992	0.0109087	0.20595	0.433652	ITGA2	0.654
Olink_wasf1	0.0109678	0.00867207	0.206022	0.432849	WASF1	0.654
Olink_erbb2	-0.0127108	0.0100607	0.206493	0.436648	ERBB2	0.654642
Olink_c1ql2	-0.0141832	0.0112342	0.206837	0.434745	C1QL2	0.65502
Olink_pdlim5	0.0127996	0.0101441	0.207098	0.433913	PDLIM5	0.655138
Olink_aamdc	-0.0131966	0.0105002	0.208896	0.435342	AAMDC	0.656213
Olink_cdsn	-0.0114638	0.00911467	0.208541	0.434831	CDSN	0.656213
Olink_cst5	0.0117635	0.00936255	0.209009	0.433667	CST5	0.656213
Olink_gla	0.0140846	0.0111978	0.208531	0.433315	GLA	0.656213
Olink_mcemp1	0.0132121	0.010502	0.208441	0.434744	MCEMP1	0.656213
Olink_septin7	0.0132844	0.0105574	0.208349	0.438171	SEPTIN7	0.656213
Olink_slc39a14	0.0118118	0.0094002	0.208969	0.436496	SLC39A14	0.656213
Olink_aprt	0.011176	0.00890496	0.20952	0.433996	APRT	0.656405
Olink_rbm17	0.0131177	0.0104507	0.209474	0.433911	RBM17	0.656405
Olink_pbld	-0.0116424	0.00928237	0.209803	0.436496	PBLD	0.656588
Olink_apbb1ip	-0.0111198	0.00887105	0.210078	0.434623	APBB1IP	0.656747
Olink_mamdc2	0.0143846	0.0114814	0.210325	0.433426	MAMDC2	0.656815
Olink_epgn	0.0124925	0.00998511	0.210962	0.4353	EPGN	0.658102
Olink_bcat2	-0.0129233	0.0103535	0.212026	0.433965	BCAT2	0.658609
Olink_epha10	-0.0108496	0.008692	0.212	0.436494	EPHA10	0.658609
Olink_il17c	-0.0119902	0.00960354	0.211892	0.43349	IL17C	0.658609
Olink_slc1a4	-0.0124748	0.00998551	0.211629	0.434599	SLC1A4	0.658609
Olink_afap1	0.0129557	0.010404	0.213103	0.433645	AFAP1	0.661253
Olink_dpep2	-0.0100919	0.00811719	0.213819	0.43462	DPEP2	0.66277
Olink_ak1	-0.0111811	0.00904147	0.216267	0.435817	AK1	0.668047
Olink_gpr37	-0.0118686	0.00960088	0.216435	0.432842	GPR37	0.668047
Olink_pak4	0.0113376	0.00916182	0.215959	0.436491	PAK4	0.668047
Olink_plaur	-0.013145	0.0106281	0.216207	0.435153	PLAUR	0.668047
Olink_ermap	-0.0137857	0.0112036	0.218589	0.434734	ERMAP	0.668453
Olink_hspa1a	0.0110186	0.0089493	0.218287	0.437335	HSPA1A	0.668453
Olink_layn	0.0132603	0.0107767	0.218576	0.434111	LAYN	0.668453
Olink_nme3	-0.0106727	0.00866327	0.218017	0.43562	NME3	0.668453
Olink_pbxip1	-0.0125266	0.0101614	0.217731	0.436476	PBXIP1	0.668453
Olink_phactr2	0.0128064	0.0103753	0.217152	0.433904	PHACTR2	0.668453
Olink_ptp4a3	-0.0129844	0.0105532	0.218625	0.434734	PTP4A3	0.668453
Olink_tnfrsf10b	-0.0138378	0.01124	0.218331	0.434044	TNFRSF10B	0.668453
Olink_top1mt	0.0121663	0.00988354	0.218405	0.434496	TOP1MT	0.668453
Olink_alms1	-0.0125851	0.0102627	0.220155	0.43816	ALMS1	0.668574
Olink_atp6v1d	0.00988353	0.00805811	0.220049	0.434616	ATP6V1D	0.668574
Olink_bcam	0.0112703	0.00919309	0.220266	0.437008	BCAM	0.668574
Olink_ccn2	-0.0107445	0.00875076	0.219558	0.436045	CCN2	0.668574
Olink_grp	-0.0134778	0.0109799	0.219701	0.435333	GRP	0.668574
Olink_snap29	0.0106486	0.00866596	0.219202	0.43664	SNAP29	0.668574
Olink_tarbp2	0.0108107	0.00879681	0.219148	0.436489	TARBP2	0.668574
Olink_map1lc3a	-0.012839	0.0104819	0.22069	0.433957	MAP1LC3A	0.669166
Olink_lyar	-0.0107484	0.00878985	0.221448	0.437461	LYAR	0.670372
Olink_tbcb	0.0107184	0.00876718	0.221546	0.434042	TBCB	0.670372
Olink_pcsk9	-0.0112226	0.00920337	0.222739	0.436515	PCSK9	0.673285
Olink_ace2	0.0140886	0.0115659	0.223231	0.432838	ACE2	0.673832
Olink_epha1	-0.0124161	0.0102037	0.223723	0.437332	EPHA1	0.673832
Olink_fcgr2b	0.0112482	0.0092397	0.223512	0.43746	FCGR2B	0.673832
Olink_sort1	-0.0110859	0.00911287	0.223842	0.435653	SORT1	0.673832
Olink_epha4	-0.0133263	0.0109686	0.224451	0.433635	EPHA4	0.674276
Olink_micall2	0.0126535	0.0104129	0.224367	0.434588	MICALL2	0.674276
Olink_ecscr	-0.0127906	0.0105452	0.225224	0.433953	ECSCR	0.675211
Olink_lypd8	-0.0111984	0.00923193	0.22518	0.437459	LYPD8	0.675211
Olink_kitlg	-0.0114147	0.00942296	0.225804	0.435811	KITLG	0.676256
Olink_decr1	0.0104882	0.008679	0.226921	0.433056	DECR1	0.676827
Olink_gart	-0.0114571	0.00947962	0.226881	0.433896	GART	0.676827
Olink_lztfl1	0.0125531	0.0103853	0.22683	0.433633	LZTFL1	0.676827
Olink_milr1	0.0110889	0.00916237	0.226227	0.433481	MILR1	0.676827
Olink_ahcy	0.0107489	0.00891673	0.228071	0.43581	AHCY	0.677011
Olink_atp6v1g1	0.0127506	0.0105675	0.22766	0.435326	ATP6V1G1	0.677011
Olink_cxcl16	0.0114256	0.0094767	0.228003	0.436547	CXCL16	0.677011
Olink_fbn2	0.0123532	0.0102487	0.228141	0.434585	FBN2	0.677011
Olink_nbl1	-0.0120444	0.00999294	0.22814	0.436634	NBL1	0.677011
Olink_adgrb3	0.010987	0.00914015	0.229392	0.433838	ADGRB3	0.677545
Olink_ca13	0.0105561	0.00878273	0.229447	0.436577	CA13	0.677545
Olink_gcc1	0.0123468	0.0102734	0.229499	0.435012	GCC1	0.677545
Olink_itgb7	0.0105441	0.00878634	0.230167	0.43594	ITGB7	0.677545
Olink_micb_mica	-0.0105299	0.00877906	0.230407	0.433054	MICB_MICA	0.677545
Olink_podxl2	-0.0112359	0.00935547	0.2298	0.436633	PODXL2	0.677545
Olink_ppp2r5a	0.012606	0.0105012	0.230036	0.436465	PPP2R5A	0.677545
Olink_serpina1	0.0130419	0.010862	0.229939	0.435584	SERPINA1	0.677545
Olink_tctn3	-0.0132219	0.0110223	0.230376	0.433409	TCTN3	0.677545
Olink_mtpn	0.0107255	0.00895634	0.231151	0.432833	MTPN	0.678161
Olink_nexn	0.0121222	0.0101259	0.231313	0.436387	NEXN	0.678161
Olink_nt5c1a	-0.0150008	0.0125218	0.230993	0.435011	NT5C1A	0.678161
Olink_akr1c4	0.0105452	0.00882255	0.232037	0.432832	AKR1C4	0.679602
Olink_camlg	0.0122347	0.0102675	0.233486	0.43458	CAMLG	0.681116
Olink_dpep1	0.0108192	0.00907546	0.233257	0.434102	DPEP1	0.681116
Olink_ptprf	-0.0110941	0.00931527	0.233719	0.436509	PTPRF	0.681116
Olink_rab37	-0.0101741	0.00853969	0.233553	0.433476	RAB37	0.681116
Olink_wwp2	0.0103454	0.00868481	0.233623	0.434034	WWP2	0.681116
Olink_igsf9	-0.0154983	0.0130281	0.234266	0.433406	IGSF9	0.68203
Olink_brd1	-0.011924	0.0101057	0.238092	0.438146	BRD1	0.682316
Olink_cd244	-0.0104383	0.00885088	0.238307	0.435059	CD244	0.682316
Olink_crym	-0.0118986	0.0100833	0.238054	0.433943	CRYM	0.682316
Olink_csde1	-0.0117667	0.00991951	0.235602	0.439914	CSDE1	0.682316
Olink_csf2rb	0.0124038	0.0104673	0.236085	0.43472	CSF2RB	0.682316
Olink_f9	-0.011855	0.0100541	0.238399	0.435448	F9	0.682316
Olink_fbln2	-0.0143718	0.0120903	0.234624	0.434529	FBLN2	0.682316
Olink_hmmr	0.0119247	0.0101215	0.238799	0.434116	HMMR	0.682316
Olink_il1rl2	-0.0108792	0.00918178	0.23612	0.433474	IL1RL2	0.682316
Olink_itgb1bp2	0.0105022	0.00888937	0.237479	0.432829	ITGB1BP2	0.682316
Olink_kiaa1549l	-0.0122706	0.0103326	0.235072	0.438148	KIAA1549L	0.682316
Olink_lrp11	-0.0115081	0.00975775	0.238296	0.435804	LRP11	0.682316
Olink_lrp2	0.0130837	0.0110368	0.235902	0.434578	LRP2	0.682316
Olink_mri1	-0.0122593	0.0103986	0.23849	0.434576	MRI1	0.682316
Olink_myl3	0.0134131	0.0113404	0.236967	0.435318	MYL3	0.682316
Olink_nck2	0.0103382	0.00871243	0.235434	0.436683	NCK2	0.682316
Olink_scarf2	0.013046	0.0110323	0.237047	0.437522	SCARF2	0.682316
Olink_spint1	0.0111302	0.00939817	0.236345	0.436953	SPINT1	0.682316
Olink_trim40	0.0122853	0.0104225	0.238573	0.434576	TRIM40	0.682316
Olink_esyt2	0.012167	0.0103373	0.239259	0.435004	ESYT2	0.682614
Olink_prss22	-0.0130762	0.0111124	0.23937	0.434717	PRSS22	0.682614
Olink_itgam	0.0106791	0.00908819	0.240022	0.436996	ITGAM	0.683806
Olink_cxcl3	-0.010094	0.00860443	0.240798	0.435848	CXCL3	0.684016
Olink_naa10	0.0123119	0.0104909	0.24063	0.43991	NAA10	0.684016
Olink_prss27	-0.0104474	0.00890403	0.240713	0.435927	PRSS27	0.684016
Olink_pecam1	0.0103228	0.00881093	0.241411	0.436995	PECAM1	0.685091
Olink_psca	0.0121347	0.0103722	0.242097	0.436456	PSCA	0.686372
Olink_cdkl5	-0.012539	0.010742	0.243161	0.433939	CDKL5	0.686747
Olink_denr	0.0121886	0.0104488	0.243474	0.434714	DENR	0.686747
Olink_il15ra	-0.0106251	0.00910932	0.243502	0.43347	IL15RA	0.686747
Olink_kel	-0.0108536	0.00928829	0.242646	0.436475	KEL	0.686747
Olink_magea3	-0.0119005	0.0102054	0.243639	0.438141	MAGEA3	0.686747
Olink_man1a2	-0.0124118	0.0106279	0.242932	0.435314	MAN1A2	0.686747
Olink_eno1	0.0101853	0.00874769	0.244332	0.437577	ENO1	0.687839
Olink_kdr	-0.0105127	0.00904556	0.245203	0.436624	KDR	0.687839
Olink_manf	0.0100109	0.00861156	0.245083	0.436678	MANF	0.687839
Olink_nmnat1	-0.010611	0.00911776	0.244565	0.434028	NMNAT1	0.687839
Olink_psma1	-0.00987882	0.0084954	0.244942	0.437447	PSMA1	0.687839
Olink_scgb2a2	0.0121456	0.0104675	0.245986	0.439906	SCGB2A2	0.688713
Olink_vti1a	0.0122535	0.0105603	0.245974	0.433618	VTI1A	0.688713
Olink_fabp2	-0.01048	0.00906131	0.247499	0.435798	FABP2	0.68946
Olink_hrg	-0.0117593	0.0101626	0.247289	0.43398	HRG	0.68946
Olink_klk15	0.0119089	0.0102882	0.247124	0.43622	KLK15	0.68946
Olink_map4k5	0.010154	0.0087621	0.246564	0.434094	MAP4K5	0.68946
Olink_ppie	-0.0122637	0.010607	0.247668	0.438138	PPIE	0.68946
Olink_wars	0.00972885	0.00840533	0.247132	0.436992	WARS	0.68946
Olink_pilra	-0.0111197	0.00963505	0.248512	0.436991	PILRA	0.691153
Olink_agbl2	-0.0117367	0.0101964	0.249771	0.433934	AGBL2	0.692019
Olink_dffa	0.0100935	0.00876444	0.249516	0.435053	DFFA	0.692019
Olink_mslnl	-0.0123149	0.0106905	0.24941	0.434568	MSLNL	0.692019
Olink_spon1	0.0113914	0.00989574	0.249724	0.435602	SPON1	0.692019
Olink_ccdc134	-0.0120761	0.0105034	0.250316	0.435268	CCDC134	0.692256
Olink_scrn1	-0.0100837	0.00877097	0.25033	0.433043	SCRN1	0.692256
Olink_adipoq	0.0150324	0.0130975	0.251143	0.434889	ADIPOQ	0.692538
Olink_slurp1	-0.0127169	0.0110794	0.251116	0.435359	SLURP1	0.692538
Olink_ulbp2	0.0115906	0.0100927	0.250845	0.434024	ULBP2	0.692538
Olink_cd99	0.0123178	0.0107409	0.251507	0.43699	CD99	0.692889
Olink_scgb3a2	0.0114434	0.00998741	0.251933	0.435828	SCGB3A2	0.693409
Olink_csf1r	-0.0118805	0.0103753	0.252238	0.436371	CSF1R	0.693423
Olink_lacrt	0.0122019	0.0106651	0.25265	0.434643	LACRT	0.693423
Olink_mgmt	0.00993484	0.0086799	0.252431	0.433041	MGMT	0.693423
Olink_mdga1	0.0103818	0.00911294	0.254654	0.434022	MDGA1	0.698268
Olink_cnpy4	0.00989669	0.00870054	0.255385	0.434595	CNPY4	0.698519
Olink_cpm	-0.0117906	0.0103649	0.255353	0.438423	CPM	0.698519
Olink_prkar2a	0.0116832	0.0102724	0.255463	0.435208	PRKAR2A	0.698519
Olink_ccn5	0.0116358	0.0102378	0.255773	0.436987	CCN5	0.698713
Olink_cd69	0.00992575	0.00874786	0.25657	0.436114	CD69	0.699583
Olink_cradd	0.0100382	0.00884498	0.256465	0.434088	CRADD	0.699583
Olink_caly	-0.0117881	0.0104123	0.257644	0.439897	CALY	0.701204
Olink_dclre1c	-0.0117652	0.0103912	0.257607	0.434464	DCLRE1C	0.701204
Olink_lipf	-0.0125829	0.0111213	0.25794	0.435302	LIPF	0.701358
Olink_fcgr2a	-0.0101317	0.00896637	0.258539	0.436363	FCGR2A	0.702331
Olink_adgrv1	-0.0115809	0.0103038	0.261102	0.433925	ADGRV1	0.702763
Olink_cabp2	-0.0112127	0.00994457	0.259585	0.43456	CABP2	0.702763
Olink_hpcal1	0.0097332	0.00864457	0.260241	0.435047	HPCAL1	0.702763
Olink_khk	-0.0126635	0.0112387	0.259898	0.435301	KHK	0.702763
Olink_lcn2	-0.0116614	0.0103538	0.260086	0.437142	LCN2	0.702763
Olink_npy	-0.010191	0.00904254	0.259785	0.435924	NPY	0.702763
Olink_prdx1	0.00927786	0.00824421	0.260477	0.431476	PRDX1	0.702763
Olink_tnfrsf1b	-0.0123202	0.0109524	0.260686	0.436985	TNFRSF1B	0.702763
Olink_ung	0.0120817	0.0107394	0.260655	0.435261	UNG	0.702763
Olink_wfdc12	-0.0112118	0.00997307	0.260974	0.435959	WFDC12	0.702763
Olink_art3	-0.0118531	0.0105732	0.262312	0.435486	ART3	0.702859
Olink_cuzd1	0.0117219	0.0104594	0.262477	0.434558	CUZD1	0.702859
Olink_ltbr	-0.0116173	0.0103665	0.262481	0.436134	LTBR	0.702859
Olink_nos3	-0.0108226	0.00965938	0.26258	0.436464	NOS3	0.702859
Olink_tgfbr1	-0.0109133	0.00972183	0.261692	0.4347	TGFBR1	0.702859
Olink_vstm1	-0.0100459	0.00895847	0.262172	0.436464	VSTM1	0.702859
Olink_reg1b	-0.0102625	0.00917088	0.263175	0.436493	REG1B	0.703806
Olink_enpp7	-0.0103947	0.00931469	0.264491	0.437633	ENPP7	0.705659
Olink_nop56	-0.0112805	0.0101102	0.264592	0.439893	NOP56	0.705659
Olink_rpe	-0.0110483	0.00990124	0.264551	0.438126	RPE	0.705659
Olink_eri1	-0.0117968	0.0105894	0.265332	0.438126	ERI1	0.706987
Olink_amy2a	-0.0105502	0.00950434	0.267032	0.436647	AMY2A	0.708445
Olink_ctla4	-0.0112183	0.0101072	0.267091	0.434505	CTLA4	0.708445
Olink_gchfr	-0.0128604	0.0115652	0.266207	0.433628	GCHFR	0.708445
Olink_il15	-0.010396	0.00936344	0.266927	0.433034	IL15	0.708445
Olink_ly75	0.00985561	0.00887213	0.266679	0.433034	LY75	0.708445
Olink_coro6	-0.0115275	0.0104174	0.268545	0.43392	CORO6	0.710501
Olink_islr2	-0.0101805	0.00920132	0.268595	0.436315	ISLR2	0.710501
Olink_sugp1	0.0118411	0.0107005	0.268529	0.436437	SUGP1	0.710501
Olink_ndufb7	0.0114942	0.0104148	0.269811	0.436436	NDUFB7	0.712428
Olink_pagr1	-0.0118089	0.0106961	0.269638	0.435294	PAGR1	0.712428
Olink_lrfn2	-0.011388	0.0103291	0.2703	0.434553	LRFN2	0.713075
Olink_erbb4	0.0106234	0.00965494	0.271244	0.436611	ERBB4	0.714276
Olink_ervv_1	-0.0107182	0.00973642	0.271033	0.439888	ERVV_1	0.714276
Olink_lif	-0.00942232	0.00856837	0.271526	0.436459	LIF	0.714374
Olink_adra2a	-0.0110896	0.0101007	0.272305	0.439887	ADRA2A	0.714615
Olink_cd2ap	0.00968254	0.00882277	0.272491	0.435785	CD2AP	0.714615
Olink_cfhr5	-0.0112977	0.0102964	0.272595	0.436473	CFHR5	0.714615
Olink_dda1	-0.0117392	0.0106908	0.272236	0.439887	DDA1	0.714615
Olink_fgf6	0.011364	0.0103657	0.273007	0.434692	FGF6	0.715054
Olink_btn3a2	-0.0102521	0.00937116	0.273999	0.43303	BTN3A2	0.715824
Olink_ccn1	0.00990478	0.00907186	0.274961	0.434724	CCN1	0.715824
Olink_fam171b	-0.0115176	0.0105449	0.274791	0.435251	FAM171B	0.715824
Olink_hmox2	-0.00998969	0.0091345	0.274168	0.436458	HMOX2	0.715824
Olink_nagpa	-0.0119405	0.0109428	0.27526	0.433597	NAGPA	0.715824
Olink_oga	0.0111822	0.0102364	0.27472	0.436433	OGA	0.715824
Olink_pla2g1b	-0.0109137	0.0099946	0.274898	0.436296	PLA2G1B	0.715824
Olink_tnfrsf8	-0.00998584	0.00915071	0.275202	0.437501	TNFRSF8	0.715824
Olink_git1	0.0112391	0.0103409	0.277165	0.43469	GIT1	0.719201
Olink_nfatc1	0.00923902	0.00850175	0.277206	0.433029	NFATC1	0.719201
Olink_snap23	0.00939421	0.0086462	0.277297	0.435783	SNAP23	0.719201
Olink_pkd2	0.0114175	0.0105301	0.278305	0.439883	PKD2	0.720575
Olink_pstpip2	0.011603	0.0107014	0.27832	0.434669	PSTPIP2	0.720575
Olink_ccdc50	0.0108809	0.0100434	0.278695	0.433858	CCDC50	0.720683
Olink_creld1	-0.0127802	0.0118003	0.278855	0.433595	CRELD1	0.720683
Olink_elavl4	-0.0107357	0.00992546	0.279477	0.433913	ELAVL4	0.721654
Olink_agt	0.0098809	0.00921818	0.283828	0.43635	AGT	0.722745
Olink_atp5f1d	-0.0110078	0.0102265	0.281807	0.439881	ATP5F1D	0.722745
Olink_btn2a1	-0.0111975	0.0104125	0.282242	0.436659	BTN2A1	0.722745
Olink_cebpb	0.00964031	0.00898637	0.28342	0.432804	CEBPB	0.722745
Olink_epb41l5	-0.0107197	0.00997373	0.282531	0.434545	EPB41L5	0.722745
Olink_fcn1	-0.0114747	0.0106421	0.280987	0.436117	FCN1	0.722745
Olink_gpr15l	-0.0115453	0.0107716	0.283856	0.436427	GPR15L	0.722745
Olink_hla_e	-0.0104618	0.00972466	0.282061	0.433026	HLA_E	0.722745
Olink_htra2	0.00943324	0.00876791	0.282025	0.436606	HTRA2	0.722745
Olink_ifnlr1	-0.0089854	0.00835061	0.281964	0.433026	IFNLR1	0.722745
Olink_mylpf	0.0123917	0.0115401	0.282979	0.434544	MYLPF	0.722745
Olink_rbp1	-0.0106828	0.00993594	0.28236	0.434545	RBP1	0.722745
Olink_rnaseh2a	-0.0106352	0.00988548	0.282058	0.433856	RNASEH2A	0.722745
Olink_sdk2	0.0109588	0.0101712	0.281346	0.433593	SDK2	0.722745
Olink_traf3	0.0113598	0.0105862	0.283299	0.434686	TRAF3	0.722745
Olink_tymp	0.0092971	0.00867076	0.283659	0.435684	TYMP	0.722745
Olink_nudc	0.00916271	0.00856183	0.284582	0.435035	NUDC	0.723334
Olink_spint2	-0.00973919	0.00909611	0.28435	0.436658	SPINT2	0.723334
Olink_dscam	-0.0115793	0.0108301	0.285048	0.433854	DSCAM	0.723888
Olink_il18bp	-0.0106729	0.00999628	0.285709	0.435475	IL18BP	0.724936
Olink_cd58	0.00966911	0.0090665	0.286258	0.436107	CD58	0.725072
Olink_hla_dra	-0.00936779	0.00878245	0.286176	0.433698	HLA_DRA	0.725072
Olink_il22	-0.0114989	0.0108241	0.288138	0.435243	IL22	0.725432
Olink_pdia3	-0.0101852	0.00957981	0.287754	0.433589	PDIA3	0.725432
Olink_ppif	0.0116153	0.0109294	0.287953	0.434492	PPIF	0.725432
Olink_tacc3	0.00925206	0.00868558	0.286821	0.43458	TACC3	0.725432
Olink_traf2	0.00908721	0.00854768	0.287772	0.433024	TRAF2	0.725432
Olink_uhrf2	-0.0107599	0.0101148	0.287487	0.439878	UHRF2	0.725432
Olink_vamp8	0.011152	0.010484	0.287518	0.434683	VAMP8	0.725432
Olink_amy2b	-0.0101907	0.00960172	0.288583	0.438539	AMY2B	0.725687
Olink_cnst	0.00912528	0.00860509	0.288984	0.435778	CNST	0.725687
Olink_il10ra	0.00965045	0.00909867	0.288897	0.433446	IL10RA	0.725687
Olink_ifngr1	0.0101415	0.0095713	0.289383	0.436655	IFNGR1	0.726066
Olink_nrtn	-0.00903906	0.00853807	0.289792	0.433446	NRTN	0.726469
Olink_psme1	0.00949859	0.00899667	0.291109	0.433951	PSME1	0.729144
Olink_il18	-0.0100136	0.00949519	0.291656	0.435495	IL18	0.729889
Olink_rgmb	-0.0103259	0.00980043	0.2921	0.437494	RGMB	0.730375
Olink_tfpi2	0.0100053	0.00950281	0.292439	0.436808	TFPI2	0.730598
Olink_ada2	0.0103324	0.00982827	0.293167	0.437203	ADA2	0.731166
Olink_olr1	-0.00960099	0.00912858	0.292958	0.435595	OLR1	0.731166
Olink_ecm1	0.0110774	0.0105648	0.294457	0.434284	ECM1	0.732882
Olink_selp	0.00929541	0.00887289	0.294858	0.43547	SELP	0.732882
Olink_stk24	0.00928641	0.00886373	0.294828	0.436448	STK24	0.732882
Olink_txndc15	0.00928308	0.00885046	0.294277	0.4366	TXNDC15	0.732882
Olink_icam1	-0.0100381	0.00960661	0.296107	0.436463	ICAM1	0.734323
Olink_mtr	-0.0109543	0.0104849	0.296191	0.439872	MTR	0.734323
Olink_yap1	-0.0139484	0.0133383	0.295738	0.434966	YAP1	0.734323
Olink_dapp1	0.00903458	0.00865584	0.296643	0.43302	DAPP1	0.734772
Olink_serpina9	0.00964459	0.00924471	0.296875	0.433526	SERPINA9	0.734772
Olink_clta	0.00902591	0.00866575	0.29766	0.432798	CLTA	0.736092
Olink_csrp3	0.0112741	0.0108389	0.298329	0.439871	CSRP3	0.737122
Olink_adam15	0.00931528	0.00899417	0.300386	0.432796	ADAM15	0.738345
Olink_akr7l	-0.0111881	0.0108515	0.302594	0.434674	AKR7L	0.738345
Olink_b2m	-0.0138052	0.0133981	0.30289	0.434855	B2M	0.738345
Olink_bmp10	0.0116321	0.0112421	0.300872	0.433581	BMP10	0.738345
Olink_cacna1c	-0.011089	0.0107783	0.303623	0.433898	CACNA1C	0.738345
Olink_capg	-0.00946306	0.00913203	0.30013	0.436614	CAPG	0.738345
Olink_cdk1	-0.0110175	0.0106573	0.301291	0.434435	CDK1	0.738345
Olink_clns1a	-0.0108951	0.0105875	0.303516	0.434532	CLNS1A	0.738345
Olink_cst7	-0.00969788	0.00937941	0.301201	0.436668	CST7	0.738345
Olink_cxcl5	-0.00928651	0.00901618	0.303061	0.435382	CXCL5	0.738345
Olink_elob	-0.0104578	0.0101598	0.303385	0.439868	ELOB	0.738345
Olink_erp29	0.0108424	0.010497	0.301707	0.433581	ERP29	0.738345
Olink_gc	0.0107774	0.0104498	0.302436	0.434855	GC	0.738345
Olink_gne	0.00917576	0.00889419	0.302277	0.437418	GNE	0.738345
Olink_insl4	0.0105304	0.0101957	0.301744	0.435234	INSL4	0.738345
Olink_lypla2	-0.0107944	0.0104537	0.301858	0.433899	LYPLA2	0.738345
Olink_mmut	0.0101781	0.0098619	0.302102	0.439869	MMUT	0.738345
Olink_rab44	0.0117961	0.0113621	0.299236	0.435236	RAB44	0.738345
Olink_rnaset2	0.0103141	0.00997115	0.300996	0.435689	RNASET2	0.738345
Olink_mars1	0.0107004	0.0104174	0.304401	0.433244	MARS1	0.739622
Olink_phykpl	-0.0107062	0.0104345	0.304933	0.433579	PHYKPL	0.740299
Olink_cspg5	-0.0109247	0.0106661	0.30578	0.433896	CSPG5	0.741738
Olink_acrv1	-0.0164876	0.0161822	0.308322	0.43467	ACRV1	0.744555
Olink_cdhr1	0.00906345	0.00889158	0.30809	0.436442	CDHR1	0.744555
Olink_morc3	0.0108615	0.0106362	0.307225	0.434959	MORC3	0.744555
Olink_myl6b	-0.0102498	0.0100536	0.308013	0.434529	MYL6B	0.744555
Olink_pafah2	-0.0100877	0.00990384	0.308469	0.438099	PAFAH2	0.744555
Olink_vwf	0.00899539	0.00882277	0.307977	0.436472	VWF	0.744555
Olink_reps1	0.00981722	0.00965109	0.30911	0.43467	REPS1	0.745485
Olink_adamts1	0.0109331	0.0107575	0.309531	0.43467	ADAMTS1	0.745886
Olink_alpi	0.0104553	0.0102999	0.310121	0.434669	ALPI	0.7461
Olink_lcp1	-0.010456	0.0103008	0.31013	0.434479	LCP1	0.7461
Olink_gh2	-0.00895275	0.0088385	0.311139	0.437414	GH2	0.74791
Olink_glrx	-0.00904084	0.00893372	0.311585	0.435177	GLRX	0.747981
Olink_myl1	0.0106223	0.0105038	0.311936	0.439863	MYL1	0.747981
Olink_stk4	0.00881998	0.00872059	0.311869	0.435768	STK4	0.747981
Olink_cep43	0.0090089	0.00891786	0.312439	0.432875	CEP43	0.748021
Olink_vsig4	-0.0109149	0.0108052	0.312464	0.437562	VSIG4	0.748021
Olink_gpc5	-0.00909257	0.00900725	0.312791	0.433995	GPC5	0.74819
Olink_draxin	-0.00947377	0.00942656	0.314936	0.433994	DRAXIN	0.748826
Olink_dtd1	0.010515	0.0104326	0.313563	0.433574	DTD1	0.748826
Olink_il19	-0.00969086	0.00964196	0.314906	0.432154	IL19	0.748826
Olink_mcts1	0.0109179	0.010867	0.315107	0.436409	MCTS1	0.748826
Olink_myom2	0.010867	0.0107876	0.313819	0.439862	MYOM2	0.748826
Olink_nptn	-0.00941046	0.00934824	0.314144	0.437413	NPTN	0.748826
Olink_scn2b	-0.0106737	0.0106216	0.315004	0.434525	SCN2B	0.748826
Olink_serpinb6	0.00880457	0.00874224	0.313915	0.437894	SERPINB6	0.748826
Olink_nfya	0.0104354	0.0104153	0.316434	0.439861	NFYA	0.751369
Olink_tlr1	0.0111136	0.0110987	0.316717	0.434666	TLR1	0.751431
Olink_ahsp	-0.00903056	0.00903803	0.317753	0.437036	AHSP	0.752546
Olink_cfc1	-0.00864536	0.00866198	0.318283	0.437411	CFC1	0.752546
Olink_col28a1	-0.01084	0.0108545	0.318017	0.434523	COL28A1	0.752546
Olink_crisp3	0.0102018	0.0102104	0.317775	0.436312	CRISP3	0.752546
Olink_eno3	0.0115208	0.0115472	0.318474	0.435264	ENO3	0.752546
Olink_cd164	-0.0088464	0.00888257	0.319327	0.436958	CD164	0.752735
Olink_tdp1	-0.0102344	0.010272	0.31914	0.435225	TDP1	0.752735
Olink_tmed1	-0.00974061	0.00977128	0.318888	0.438093	TMED1	0.752735
Olink_tf	0.0103988	0.0104471	0.319609	0.434846	TF	0.752794
Olink_grap2	0.0086929	0.00874175	0.320064	0.435764	GRAP2	0.753259
Olink_vta1	0.00871786	0.0087756	0.320546	0.437482	VTA1	0.753787
Olink_chchd6	-0.0111659	0.0112518	0.321074	0.435224	CHCHD6	0.754421
Olink_bach1	0.00841682	0.00851259	0.322828	0.433009	BACH1	0.75512
Olink_camsap1	0.0100232	0.0101389	0.322922	0.433832	CAMSAP1	0.75512
Olink_dnajb6	0.0103797	0.0104987	0.322884	0.431874	DNAJB6	0.75512
Olink_hip1	-0.00952943	0.00962207	0.322049	0.439857	HIP1	0.75512
Olink_snx5	0.0103621	0.0104775	0.322727	0.435262	SNX5	0.75512
Olink_usp8	0.00885785	0.00893668	0.321641	0.432787	USP8	0.75512
Olink_ca7	-0.0102944	0.010423	0.323373	0.438091	CA7	0.755571
Olink_wfdc1	0.00983107	0.00997931	0.324609	0.434312	WFDC1	0.757854
Olink_gfra2	0.0085217	0.0086608	0.325187	0.434563	GFRA2	0.758596
Olink_bcl2l1	0.0101682	0.0103513	0.326001	0.434949	BCL2L1	0.759332
Olink_kazn	0.0101056	0.010288	0.326022	0.436403	KAZN	0.759332
Olink_coro1a	0.00878306	0.00896378	0.327207	0.43776	CORO1A	0.759576
Olink_hspa2	0.0112145	0.0114453	0.327222	0.435221	HSPA2	0.759576
Olink_lrig1	0.00904294	0.00923412	0.327475	0.436361	LRIG1	0.759576
Olink_nmrk2	-0.00998081	0.0101923	0.327515	0.43442	NMRK2	0.759576
Olink_psmg4	-0.0103391	0.0105508	0.327176	0.43466	PSMG4	0.759576
Olink_tigar	0.00847498	0.00865791	0.327686	0.436506	TIGAR	0.759576
Olink_gtpbp2	0.0101672	0.0104005	0.328343	0.434518	GTPBP2	0.759705
Olink_mcfd2	0.00862226	0.00882545	0.328622	0.433543	MCFD2	0.759705
Olink_siglec15	-0.00857871	0.00878375	0.328781	0.436433	SIGLEC15	0.759705
Olink_tbcc	0.00859957	0.00880024	0.328513	0.433988	TBCC	0.759705
Olink_cdh6	0.00905968	0.00928529	0.329253	0.435761	CDH6	0.759947
Olink_rest	-0.00974853	0.00999413	0.329406	0.434419	REST	0.759947
Olink_clpp	0.0086767	0.0089028	0.329798	0.434055	CLPP	0.760252
Olink_coch	-0.0105786	0.0108872	0.331274	0.433345	COCH	0.760369
Olink_kifbp	0.00849033	0.00872989	0.330814	0.434561	KIFBP	0.760369
Olink_leg1	0.0107449	0.0110525	0.331025	0.431895	LEG1	0.760369
Olink_mertk	0.00921074	0.00948232	0.33141	0.435015	MERTK	0.760369
Olink_snap25	-0.0104024	0.0107071	0.331337	0.433882	SNAP25	0.760369
Olink_unc79	0.0101533	0.0104296	0.330358	0.434419	UNC79	0.760369
Olink_sumf2	0.00871571	0.00898124	0.33187	0.437477	SUMF2	0.760828
Olink_cemip2	-0.0103993	0.0107504	0.333428	0.434657	CEMIP2	0.76201
Olink_epha2	-0.0104279	0.0107749	0.33319	0.432372	EPHA2	0.76201
Olink_podxl	0.00858148	0.00886056	0.332834	0.43456	PODXL	0.76201
Olink_spesp1	-0.0109056	0.0112675	0.333157	0.433344	SPESP1	0.76201
Olink_gga1	-0.00818701	0.00847333	0.333981	0.436431	GGA1	0.762127
Olink_ifnl1	-0.00869442	0.00901241	0.334728	0.436431	IFNL1	0.762127
Olink_mpi	0.00856391	0.00887814	0.334783	0.434559	MPI	0.762127
Olink_rab10	0.0100385	0.0103997	0.334467	0.433343	RAB10	0.762127
Olink_sez6l2	0.00956679	0.00991497	0.334644	0.434559	SEZ6L2	0.762127
Olink_ahsg	-0.00954256	0.00990972	0.335626	0.436321	AHSG	0.762858
Olink_cirbp	0.00992989	0.0103084	0.335461	0.436398	CIRBP	0.762858
Olink_apex1	-0.00858297	0.00891885	0.335919	0.436301	APEX1	0.762929
Olink_defa1_defa1b	-0.00930942	0.00970243	0.337352	0.435376	DEFA1_DEFA1B	0.763477
Olink_dnmbp	0.00833439	0.00868236	0.337135	0.433985	DNMBP	0.763477
Olink_edar	-0.00838022	0.00873973	0.337667	0.433003	EDAR	0.763477
Olink_megf11	-0.0101273	0.0105627	0.337727	0.439849	MEGF11	0.763477
Olink_rilp	0.0085448	0.00889051	0.336534	0.436358	RILP	0.763477
Olink_slc9a3r2	0.0101073	0.0105226	0.33684	0.436398	SLC9A3R2	0.763477
Olink_pfdn2	0.00801122	0.00836513	0.338259	0.43643	PFDN2	0.76409
Olink_omd	0.00918353	0.00959971	0.338786	0.436635	OMD	0.764098
Olink_spry2	0.00848041	0.00886241	0.338661	0.433425	SPRY2	0.764098
Olink_asrgl1	0.00981432	0.0103225	0.341774	0.435252	ASRGL1	0.764811
Olink_bola2_bola2b	-0.0100895	0.0105726	0.339982	0.435253	BOLA2_BOLA2B	0.764811
Olink_ca12	-0.0090714	0.00955579	0.342503	0.434556	CA12	0.764811
Olink_ccer2	-0.0106154	0.0111705	0.342012	0.435252	CCER2	0.764811
Olink_cd48	0.00881448	0.00924999	0.340672	0.435789	CD48	0.764811
Olink_chmp6	0.00988436	0.0103686	0.340493	0.43334	CHMP6	0.764811
Olink_cpe	-0.00834085	0.00878188	0.342264	0.435982	CPE	0.764811
Olink_inhbc	-0.00923121	0.00971752	0.342175	0.436949	INHBC	0.764811
Olink_kif1c	-0.010133	0.0106548	0.341642	0.439847	KIF1C	0.764811
Olink_septin3	0.00969954	0.0101643	0.34	0.433823	SEPTIN3	0.764811
Olink_sugt1	0.00838655	0.00882498	0.341991	0.437402	SUGT1	0.764811
Olink_tcl1b	-0.00832768	0.00875941	0.341791	0.432779	TCL1B	0.764811
Olink_tmed8	0.00982284	0.0103459	0.342447	0.436395	TMED8	0.764811
Olink_fli1	0.00857798	0.00905147	0.343328	0.437402	FLI1	0.765483
Olink_usp25	0.0096855	0.0102167	0.343178	0.435212	USP25	0.765483
Olink_anxa2	0.0104396	0.0110365	0.344243	0.437018	ANXA2	0.766354
Olink_folh1	-0.00929519	0.00982241	0.344037	0.434651	FOLH1	0.766354
Olink_ctsc	0.00827911	0.00876273	0.344796	0.437843	CTSC	0.767
Olink_egfr	-0.00872036	0.00923531	0.345086	0.436458	EGFR	0.767062
Olink_otud6b	0.00977329	0.010362	0.345638	0.436393	OTUD6B	0.767122
Olink_plekho1	0.00968577	0.0102658	0.345477	0.43494	PLEKHO1	0.767122
Olink_fkbp14	0.00979508	0.0103939	0.346049	0.433821	FKBP14	0.76719
Olink_ivd	0.00792618	0.00841351	0.346193	0.436427	IVD	0.76719
Olink_hpse	0.00991789	0.010548	0.347135	0.436949	HPSE	0.768693
Olink_creg1	-0.00904315	0.00963558	0.348019	0.437608	CREG1	0.769922
Olink_itgb6	0.00914006	0.00974815	0.34848	0.433422	ITGB6	0.769922
Olink_siglec6	0.0085373	0.0091045	0.348437	0.435885	SIGLEC6	0.769922
Olink_anxa11	0.00802851	0.00857699	0.349286	0.433364	ANXA11	0.770538
Olink_nampt	0.00846835	0.00904344	0.349104	0.437399	NAMPT	0.770538
Olink_hexim1	0.0080725	0.00864081	0.350225	0.432998	HEXIM1	0.771445
Olink_sf3b4	0.00828629	0.00886672	0.350066	0.434554	SF3B4	0.771445
Olink_ephb6	-0.00884712	0.00948253	0.350864	0.434047	EPHB6	0.77227
Olink_crybb2	0.0109129	0.0117387	0.352606	0.434936	CRYBB2	0.77462
Olink_hs3st3b1	-0.00820811	0.00882575	0.352401	0.434553	HS3ST3B1	0.77462
Olink_zp4	0.00920071	0.00989944	0.352727	0.434407	ZP4	0.77462
Olink_adamts15	-0.00946276	0.0102152	0.35431	0.434552	ADAMTS15	0.776855
Olink_mthfsd	0.00963372	0.01041	0.354795	0.438075	MTHFSD	0.776855
Olink_serpinb1	0.00822108	0.00887909	0.354541	0.437064	SERPINB1	0.776855
Olink_sh3bp1	-0.00899383	0.0097188	0.354807	0.436389	SH3BP1	0.776855
Olink_cda	0.00993998	0.0107659	0.355911	0.433085	CDA	0.778107
Olink_galnt10	0.00842683	0.00912378	0.355727	0.434552	GALNT10	0.778107
Olink_add1	0.0097588	0.0106167	0.358047	0.433551	ADD1	0.77904
Olink_ccl16	-0.0092557	0.0100581	0.357496	0.436453	CCL16	0.77904
Olink_gopc	0.0079938	0.00868588	0.357444	0.432996	GOPC	0.77904
Olink_msra	0.00804577	0.00872996	0.356761	0.436575	MSRA	0.77904
Olink_pithd1	-0.00966575	0.0105247	0.35847	0.433343	PITHD1	0.77904
Olink_rab2b	0.00945877	0.010297	0.35836	0.435205	RAB2B	0.77904
Olink_tff2	0.00927289	0.0100827	0.357777	0.435783	TFF2	0.77904
Olink_tnfsf13	-0.00892814	0.00971681	0.35822	0.436628	TNFSF13	0.77904
Olink_ceacam8	-0.00879296	0.00958021	0.35875	0.432773	CEACAM8	0.779068
Olink_gzmb	-0.00813691	0.00889196	0.360185	0.432995	GZMB	0.781604
Olink_apoe	-0.00876515	0.00959954	0.361251	0.434825	APOE	0.782756
Olink_ist1	0.00949637	0.0103958	0.361043	0.43458	IST1	0.782756
Olink_f10	-0.0103481	0.0113448	0.361744	0.436308	F10	0.783242
Olink_cd7	-0.0101111	0.0111185	0.363193	0.434426	CD7	0.78431
Olink_dipk2b	0.0101072	0.0111243	0.363631	0.433548	DIPK2B	0.78431
Olink_dkk1	-0.0080561	0.0088662	0.363583	0.437466	DKK1	0.78431
Olink_klk4	-0.00916724	0.0100946	0.363847	0.43588	KLK4	0.78431
Olink_pcdhb15	0.0091855	0.0101077	0.363525	0.435203	PCDHB15	0.78431
Olink_rwdd1	0.00800394	0.00881086	0.363695	0.437466	RWDD1	0.78431
Olink_dbh	0.00936652	0.01034	0.365065	0.436072	DBH	0.784467
Olink_fgf23	-0.00869237	0.00958582	0.364553	0.435907	FGF23	0.784467
Olink_klf4	-0.00981309	0.0108346	0.365136	0.433866	KLF4	0.784467
Olink_ngfr	0.00937593	0.0103547	0.365262	0.433328	NGFR	0.784467
Olink_sv2a	0.00961707	0.010613	0.364905	0.4345	SV2A	0.784467
Olink_acot13	0.00931332	0.0103975	0.370448	0.436382	ACOT13	0.785392
Olink_btnl10	-0.00930927	0.0103921	0.370411	0.434399	BTNL10	0.785392
Olink_cela2a	-0.00980893	0.0108978	0.368127	0.43445	CELA2A	0.785392
Olink_cntn1	0.00888758	0.00992442	0.370543	0.436449	CNTN1	0.785392
Olink_dbn1	0.0090696	0.0101109	0.369763	0.434639	DBN1	0.785392
Olink_fuca1	-0.00791214	0.00884319	0.370977	0.435356	FUCA1	0.785392
Olink_ggact	0.00931066	0.0103201	0.367009	0.433328	GGACT	0.785392
Olink_gmpr2	0.00962482	0.0106491	0.366143	0.433547	GMPR2	0.785392
Olink_il17f	-0.00741615	0.0082776	0.370329	0.433414	IL17F	0.785392
Olink_il2	-0.00782715	0.00867806	0.367124	0.433415	IL2	0.785392
Olink_irak1	0.00772274	0.00862944	0.370863	0.433414	IRAK1	0.785392
Olink_itih1	0.0089495	0.00999753	0.370745	0.434821	ITIH1	0.785392
Olink_jam3	0.00954918	0.010635	0.36929	0.433546	JAM3	0.785392
Olink_nap1l4	0.00920106	0.0102854	0.371066	0.436038	NAP1L4	0.785392
Olink_npc2	-0.0110898	0.0123377	0.368781	0.434997	NPC2	0.785392
Olink_nphs2	0.00938903	0.01047	0.369899	0.434639	NPHS2	0.785392
Olink_nrxn3	-0.00915099	0.0102244	0.370832	0.434497	NRXN3	0.785392
Olink_osmr	-0.00834538	0.00927437	0.368247	0.435488	OSMR	0.785392
Olink_plscr3	0.00907962	0.0101247	0.369887	0.435049	PLSCR3	0.785392
Olink_susd5	-0.0107744	0.0119971	0.369192	0.434068	SUSD5	0.785392
Olink_afp	0.00802537	0.00902559	0.373944	0.433544	AFP	0.785984
Olink_arhgef1	0.00910217	0.0102721	0.375609	0.434926	ARHGEF1	0.785984
Olink_bid	-0.00801674	0.00902716	0.374541	0.43299	BID	0.785984
Olink_cd274	-0.00817266	0.00921	0.374918	0.433972	CD274	0.785984
Olink_copb2	0.00894646	0.0100145	0.37172	0.439833	COPB2	0.785984
Olink_enox2	-0.00914279	0.0102707	0.37342	0.439832	ENOX2	0.785984
Olink_fosb	-0.00761411	0.00859563	0.375757	0.436416	FOSB	0.785984
Olink_il10rb	-0.00921127	0.0103469	0.37337	0.436623	IL10RB	0.785984
Olink_il12rb2	-0.00910207	0.0102256	0.373451	0.434637	IL12RB2	0.785984
Olink_ncr3lg1	-0.0105291	0.0119023	0.376405	0.436379	NCR3LG1	0.785984
Olink_nfatc3	-0.00815672	0.00917078	0.373813	0.433413	NFATC3	0.785984
Olink_nrgn	0.00920965	0.0103619	0.374158	0.436303	NRGN	0.785984
Olink_pbk	-0.00931259	0.0105282	0.376455	0.434396	PBK	0.785984
Olink_pnma1	-0.00920292	0.0103726	0.375006	0.435236	PNMA1	0.785984
Olink_ppp1r14a	-0.00870233	0.0098075	0.374959	0.433807	PPP1R14A	0.785984
Olink_prr4	-0.0097715	0.010984	0.373726	0.433841	PRR4	0.785984
Olink_rrm2b	0.00776647	0.00874337	0.374434	0.437391	RRM2B	0.785984
Olink_serpina4	0.0097426	0.0109983	0.375759	0.434357	SERPINA4	0.785984
Olink_tnfsf13b	-0.00885653	0.0100122	0.376422	0.436482	TNFSF13B	0.785984
Olink_clec4a	0.00805046	0.009109	0.376846	0.432989	CLEC4A	0.786085
Olink_fabp5	-0.00805853	0.00914248	0.378117	0.437257	FABP5	0.786085
Olink_iglc2	-0.0106552	0.0120777	0.377707	0.435319	IGLC2	0.786085
Olink_metap2	0.00774606	0.00877988	0.377677	0.436206	METAP2	0.786085
Olink_rac3	-0.00936904	0.0106287	0.378106	0.434494	RAC3	0.786085
Olink_stau1	-0.00868161	0.00983885	0.377622	0.434396	STAU1	0.786085
Olink_gbp1	-0.00995395	0.0112996	0.378414	0.434761	GBP1	0.786144
Olink_atp6v1f	0.00778587	0.00884899	0.378973	0.436488	ATP6V1F	0.786746
Olink_egln1	-0.0082492	0.00939291	0.379852	0.432988	EGLN1	0.787345
Olink_nfx1	0.00930054	0.0105946	0.38007	0.43983	NFX1	0.787345
Olink_rasgrf1	-0.00887799	0.0101069	0.379773	0.434395	RASGRF1	0.787345
Olink_cdc26	0.00898877	0.0102594	0.380998	0.436034	CDC26	0.787593
Olink_clps	-0.00806606	0.00920105	0.380716	0.437014	CLPS	0.787593
Olink_sirt2	0.00771433	0.00880139	0.380801	0.434543	SIRT2	0.787593
Olink_aspscr1	0.00910633	0.010442	0.383209	0.433804	ASPSCR1	0.787894
Olink_cat	-0.00923884	0.0105611	0.381733	0.43476	CAT	0.787894
Olink_cxcl6	-0.00768651	0.00880107	0.382503	0.434998	CXCL6	0.787894
Olink_dcbld2	0.00820739	0.00940347	0.382806	0.436567	DCBLD2	0.787894
Olink_dctpp1	0.00814263	0.00931734	0.382197	0.435742	DCTPP1	0.787894
Olink_f2	-0.00914162	0.0104642	0.382382	0.434816	F2	0.787894
Olink_reg4	-0.00875698	0.0100436	0.3833	0.435546	REG4	0.787894
Olink_upk3a	-0.00899934	0.0102948	0.382078	0.433858	UPK3A	0.787894
Olink_ifnw1	0.00917804	0.0105433	0.384074	0.439828	IFNW1	0.788565
Olink_tpmt	0.00761285	0.00874724	0.384166	0.437387	TPMT	0.788565
Olink_gabarap	-0.00905054	0.0104076	0.384561	0.435194	GABARAP	0.788822
Olink_bola1	0.00921297	0.0106331	0.386296	0.433856	BOLA1	0.790282
Olink_hbz	-0.0088886	0.01026	0.386354	0.433319	HBZ	0.790282
Olink_icoslg	0.00773821	0.00893113	0.38629	0.434542	ICOSLG	0.790282
Olink_pikfyve	0.0087764	0.0101301	0.386336	0.434632	PIKFYVE	0.790282
Olink_pglyrp2	0.00881107	0.0101807	0.386829	0.433642	PGLYRP2	0.790699
Olink_rnase1	-0.0111251	0.0128624	0.387124	0.436298	RNASE1	0.790751
Olink_bcl2l11	-0.00762883	0.00885858	0.389175	0.432985	BCL2L11	0.791493
Olink_cd207	-0.00791194	0.00919135	0.389383	0.435946	CD207	0.791493
Olink_cfhr4	-0.00896751	0.0103844	0.38788	0.434342	CFHR4	0.791493
Olink_ifi30	-0.0105066	0.0121907	0.388816	0.437259	IFI30	0.791493
Olink_pga4	0.0103	0.0119325	0.388082	0.436297	PGA4	0.791493
Olink_rgs10	0.0089383	0.0103675	0.388655	0.433802	RGS10	0.791493
Olink_sec31a	0.00898156	0.0104285	0.38915	0.43523	SEC31A	0.791493
Olink_ckb	0.0107771	0.0125788	0.391619	0.43444	CKB	0.792729
Olink_gnpda2	0.00899401	0.0104706	0.390401	0.433537	GNPDA2	0.792729
Olink_il21r	-0.00926339	0.0107944	0.390848	0.43463	IL21R	0.792729
Olink_rangap1	-0.00695441	0.00811107	0.391262	0.437385	RANGAP1	0.792729
Olink_snca	-0.00916221	0.010683	0.391139	0.433536	SNCA	0.792729
Olink_zbp1	-0.00878126	0.0102464	0.39149	0.43463	ZBP1	0.792729
Olink_erc2	-0.00874017	0.0102083	0.391945	0.434488	ERC2	0.792841
Olink_acan	-0.00811694	0.00959681	0.397702	0.433319	ACAN	0.793122
Olink_atox1	0.00730583	0.00863929	0.397782	0.436562	ATOX1	0.793122
Olink_ceacam3	-0.00765307	0.00904511	0.397533	0.437383	CEACAM3	0.793122
Olink_clec11a	-0.00752386	0.00886423	0.396034	0.437002	CLEC11A	0.793122
Olink_cox5b	0.00754424	0.00886351	0.394718	0.434539	COX5B	0.793122
Olink_cspg4	0.00956943	0.011231	0.394231	0.434439	CSPG4	0.793122
Olink_eno2	0.00738647	0.00871659	0.396805	0.437456	ENO2	0.793122
Olink_folr3	-0.00746915	0.0088112	0.396647	0.436849	FOLR3	0.793122
Olink_ipcef1	0.00744117	0.00878174	0.396838	0.433766	IPCEF1	0.793122
Olink_irak4	0.0074433	0.00871769	0.393243	0.432984	IRAK4	0.793122
Olink_khdc3l	0.00881025	0.0103745	0.395808	0.434388	KHDC3L	0.793122
Olink_nrcam	-0.00779523	0.0091467	0.394114	0.435738	NRCAM	0.793122
Olink_pdrg1	-0.00856164	0.010015	0.392665	0.434487	PDRG1	0.793122
Olink_pilrb	-0.00790574	0.00927826	0.39421	0.435738	PILRB	0.793122
Olink_plxdc2	0.0091799	0.0108236	0.396407	0.434917	PLXDC2	0.793122
Olink_selplg	-0.00823083	0.00971466	0.396886	0.432983	SELPLG	0.793122
Olink_sirt5	0.00743401	0.00875923	0.396081	0.43641	SIRT5	0.793122
Olink_stambp	0.00750862	0.00883209	0.395276	0.434032	STAMBP	0.793122
Olink_tdo2	-0.00953004	0.0111729	0.39373	0.434487	TDO2	0.793122
Olink_tmsb10	-0.00768262	0.00899113	0.392882	0.436932	TMSB10	0.793122
Olink_tppp2	-0.00877702	0.0103767	0.397688	0.438056	TPPP2	0.793122
Olink_birc2	0.00730684	0.0086613	0.398918	0.437383	BIRC2	0.793223
Olink_brme1	0.00979241	0.0116007	0.398648	0.433851	BRME1	0.793223
Olink_cd8a	-0.0075357	0.00892489	0.398511	0.437455	CD8A	0.793223
Olink_smpd3	-0.00835045	0.00989203	0.398628	0.434627	SMPD3	0.793223
Olink_ccl26	-0.00752464	0.00899435	0.402855	0.432981	CCL26	0.794381
Olink_col5a1	0.00943556	0.0112569	0.401965	0.433532	COL5A1	0.794381
Olink_hjv	-0.00893273	0.0106577	0.401992	0.433796	HJV	0.794381
Olink_il2ra	0.00793986	0.00943194	0.399932	0.435774	IL2RA	0.794381
Olink_itm2a	0.0071638	0.00856876	0.403168	0.432981	ITM2A	0.794381
Olink_itpr1	-0.00859073	0.0102666	0.402772	0.435224	ITPR1	0.794381
Olink_mdh1	0.00877268	0.0104567	0.401545	0.435638	MDH1	0.794381
Olink_pfdn4	-0.00834013	0.00994032	0.401506	0.434386	PFDN4	0.794381
Olink_ranbp1	-0.00878715	0.0105106	0.403185	0.435224	RANBP1	0.794381
Olink_rilpl2	0.00855081	0.0102305	0.403305	0.433313	RILPL2	0.794381
Olink_rrp15	-0.00861956	0.010269	0.401307	0.43385	RRP15	0.794381
Olink_sgsh	-0.00907502	0.0108243	0.401858	0.433196	SGSH	0.794381
Olink_shmt1	0.00734038	0.0087587	0.402028	0.435768	SHMT1	0.794381
Olink_sptbn2	-0.00872755	0.0104167	0.402165	0.43385	SPTBN2	0.794381
Olink_znf830	-0.00837227	0.0100273	0.403792	0.435186	ZNF830	0.794803
Olink_nlgn1	0.00827655	0.00994289	0.405225	0.434482	NLGN1	0.797089
Olink_atg16l1	0.00850277	0.010254	0.407028	0.436367	ATG16L1	0.799411
Olink_dsc2	0.00842063	0.0101595	0.407227	0.437687	DSC2	0.799411
Olink_mzt1	0.00703705	0.00848187	0.406768	0.43738	MZT1	0.799411
Olink_acp1	-0.00859509	0.0104485	0.410775	0.434622	ACP1	0.799778
Olink_ambp	-0.00855588	0.0103747	0.409583	0.436003	AMBP	0.799778
Olink_arg1	-0.00712059	0.00869195	0.412697	0.43563	ARG1	0.799778
Olink_ccl15	-0.00773494	0.00936352	0.408798	0.436437	CCL15	0.799778
Olink_cxadr	-0.00749333	0.00912495	0.411572	0.432979	CXADR	0.799778
Olink_edn1	0.00978478	0.0118297	0.408208	0.435222	EDN1	0.799778
Olink_flt3lg	-0.00766311	0.00932223	0.411096	0.434989	FLT3LG	0.799778
Olink_gh1	-0.00752391	0.00910276	0.408525	0.435575	GH1	0.799778
Olink_gmpr	0.00740339	0.00905485	0.41361	0.434989	GMPR	0.799778
Olink_gpd1	-0.00993367	0.0120618	0.410232	0.435184	GPD1	0.799778
Olink_hyou1	-0.00782348	0.00951283	0.410876	0.436437	HYOU1	0.799778
Olink_ido1	-0.00901834	0.0109936	0.412076	0.435221	IDO1	0.799778
Olink_itih3	-0.00784753	0.00955115	0.411321	0.435429	ITIH3	0.799778
Olink_lrrc59	0.00882132	0.0107974	0.41398	0.433308	LRRC59	0.799778
Olink_mink1	0.00836598	0.0102378	0.413878	0.43491	MINK1	0.799778
Olink_mrps16	-0.00781695	0.00950458	0.410873	0.434622	MRPS16	0.799778
Olink_nedd9	-0.00875106	0.0107023	0.413586	0.434621	NEDD9	0.799778
Olink_nxpe4	-0.00849934	0.0103745	0.412691	0.439816	NXPE4	0.799778
Olink_pon3	0.00894611	0.0108212	0.408431	0.436612	PON3	0.799778
Olink_psrc1	-0.0073238	0.00895603	0.413534	0.437379	PSRC1	0.799778
Olink_slc44a4	-0.00902563	0.0110331	0.413377	0.434479	SLC44A4	0.799778
Olink_tnfrsf14	-0.00835279	0.0101463	0.410407	0.435538	TNFRSF14	0.799778
Olink_txndc5	0.00728773	0.00886913	0.411284	0.437451	TXNDC5	0.799778
Olink_vps28	0.00837992	0.0102153	0.412073	0.438051	VPS28	0.799778
Olink_septin8	-0.00941906	0.0115412	0.414472	0.434682	SEPTIN8	0.800199
Olink_atrn	-0.00866969	0.0106546	0.41586	0.434803	ATRN	0.800314
Olink_brd3	-0.00867287	0.0106667	0.416218	0.439815	BRD3	0.800314
Olink_c5	-0.00835687	0.0102702	0.415859	0.434803	C5	0.800314
Olink_cdh2	-0.00839753	0.0103245	0.416044	0.435732	CDH2	0.800314
Olink_necap2	0.00864191	0.0106058	0.415215	0.439815	NECAP2	0.800314
Olink_slc34a3	0.00837239	0.0103022	0.416448	0.43438	SLC34A3	0.800314
Olink_st13	0.00861615	0.0105968	0.416213	0.433526	ST13	0.800314
Olink_rabepk	-0.00703969	0.00866791	0.416737	0.437378	RABEPK	0.800343
Olink_coq7	-0.0082833	0.0102065	0.417083	0.435219	COQ7	0.800483
Olink_adamtsl2	0.0100583	0.0124734	0.420068	0.434429	ADAMTSL2	0.803272
Olink_cnp	0.00850089	0.0105704	0.421319	0.435736	CNP	0.803272
Olink_crtac1	0.00753867	0.00935487	0.420359	0.436434	CRTAC1	0.803272
Olink_cwc15	-0.00825633	0.0102565	0.420873	0.437626	CWC15	0.803272
Olink_dner	0.00766458	0.00950763	0.42019	0.435207	DNER	0.803272
Olink_gpkow	-0.00762555	0.00947676	0.421051	0.436403	GPKOW	0.803272
Olink_klhl41	0.00836232	0.0103541	0.419346	0.43379	KLHL41	0.803272
Olink_nt5e	-0.00737433	0.00915852	0.420744	0.436556	NT5E	0.803272
Olink_smpdl3a	-0.00713944	0.00884453	0.419576	0.437251	SMPDL3A	0.803272
Olink_tbl1x	0.00705317	0.00877504	0.42156	0.437376	TBL1X	0.803272
Olink_yars1	0.00834196	0.0103565	0.420587	0.436362	YARS1	0.803272
Olink_klk8	-0.00797945	0.00994274	0.422275	0.435288	KLK8	0.804111
Olink_dok1	0.00818186	0.010221	0.423469	0.434907	DOK1	0.805335
Olink_gabra4	0.0081844	0.0102212	0.423333	0.433842	GABRA4	0.805335
Olink_cntn5	-0.00784269	0.00982455	0.424744	0.439254	CNTN5	0.805803
Olink_gipc3	0.00821409	0.0102973	0.425093	0.43636	GIPC3	0.805803
Olink_hpgds	-0.00714091	0.00894664	0.424808	0.437375	HPGDS	0.805803
Olink_snx9	0.00701755	0.00879626	0.425027	0.43573	SNX9	0.805803
Olink_stat5b	0.00697363	0.00873928	0.424925	0.43453	STAT5B	0.805803
Olink_ninj1	0.00671401	0.00843548	0.426109	0.437375	NINJ1	0.807204
Olink_wfikkn1	-0.00757335	0.00952531	0.426602	0.433529	WFIKKN1	0.807616
Olink_app	-0.0069157	0.00873073	0.428329	0.436932	APP	0.80887
Olink_artn	-0.00701701	0.00887141	0.428996	0.433396	ARTN	0.80887
Olink_c1qtnf5	-0.0083528	0.0105647	0.429201	0.433521	C1QTNF5	0.80887
Olink_cd63	-0.00698613	0.00883633	0.429202	0.433757	CD63	0.80887
Olink_cd86	-0.00821018	0.0103681	0.428482	0.436359	CD86	0.80887
Olink_pcsk7	-0.00817144	0.0103193	0.428485	0.435177	PCSK7	0.80887
Olink_syap1	0.00833662	0.010508	0.427614	0.433522	SYAP1	0.80887
Olink_robo1	0.00768217	0.0097364	0.430136	0.435532	ROBO1	0.810108
Olink_babam1	-0.00781734	0.00991714	0.430585	0.434614	BABAM1	0.810432
Olink_mdm1	-0.00810764	0.0103057	0.431493	0.434472	MDM1	0.811096
Olink_ntrk3	0.00766092	0.00973505	0.431348	0.437446	NTRK3	0.811096
Olink_hcls1	0.00673572	0.00857666	0.432278	0.434984	HCLS1	0.811527
Olink_notch2	-0.00855288	0.0108887	0.432214	0.434425	NOTCH2	0.811527
Olink_serpinf2	-0.00851825	0.0108574	0.432758	0.432054	SERPINF2	0.811907
Olink_tdgf1	-0.00691332	0.00882004	0.433179	0.436399	TDGF1	0.812175
Olink_bpifb1	0.00730923	0.00936842	0.435306	0.437728	BPIFB1	0.814049
Olink_c9orf40	-0.00792316	0.0101609	0.435571	0.436356	C9ORF40	0.814049
Olink_cmc1	0.00810614	0.0103781	0.434798	0.433301	CMC1	0.814049
Olink_ocln	-0.0092764	0.0118788	0.434891	0.433784	OCLN	0.814049
Olink_ptprk	0.00783238	0.0100389	0.435312	0.436356	PTPRK	0.814049
Olink_ppm1b	-0.00759568	0.00976031	0.436483	0.434612	PPM1B	0.814246
Olink_ptprz1	-0.00902858	0.0115996	0.436401	0.4333	PTPRZ1	0.814246
Olink_vasp	0.00804903	0.0103435	0.436512	0.436279	VASP	0.814246
Olink_agrn	-0.00825769	0.0106477	0.438056	0.436604	AGRN	0.816605
Olink_entpd5	-0.00692901	0.00894866	0.438782	0.432749	ENTPD5	0.817143
Olink_prss53	-0.00799814	0.0103319	0.438903	0.434901	PRSS53	0.817143
Olink_ehd3	0.00803033	0.0103803	0.439203	0.435211	EHD3	0.81718
Olink_adgre5	0.0075273	0.00974174	0.43974	0.436269	ADGRE5	0.817201
Olink_cep170	0.00790653	0.0102455	0.440333	0.43521	CEP170	0.817201
Olink_cep350	0.00797984	0.0103335	0.44002	0.434371	CEP350	0.817201
Olink_pcdh12	0.00805616	0.0104333	0.440063	0.433782	PCDH12	0.817201
Olink_b4galt1	0.00721383	0.00937515	0.44165	0.436603	B4GALT1	0.817614
Olink_c1qbp	0.0077515	0.0101362	0.444471	0.433781	C1QBP	0.817614
Olink_cblif	0.00751272	0.00981307	0.443956	0.435566	CBLIF	0.817614
Olink_clec4c	-0.0070663	0.00919829	0.442389	0.43297	CLEC4C	0.817614
Olink_cyb5r2	0.00822111	0.0107214	0.443247	0.434418	CYB5R2	0.817614
Olink_dcun1d1	-0.0077842	0.0101425	0.442839	0.433835	DCUN1D1	0.817614
Olink_efnb2	0.0084778	0.0110462	0.442838	0.434468	EFNB2	0.817614
Olink_hcg22	0.00778486	0.0101403	0.4427	0.439805	HCG22	0.817614
Olink_mapt	-0.00695841	0.0090474	0.441863	0.436397	MAPT	0.817614
Olink_nek7	0.00775284	0.0101367	0.444416	0.438039	NEK7	0.817614
Olink_prkab1	-0.00665341	0.00868625	0.443726	0.433392	PRKAB1	0.817614
Olink_sdc4	-0.00697496	0.00905929	0.441376	0.435725	SDC4	0.817614
Olink_sox9	-0.00819996	0.0107224	0.444465	0.434468	SOX9	0.817614
Olink_vsir	0.00679949	0.00886792	0.443261	0.434337	VSIR	0.817614
Olink_ap3b1	0.00790321	0.0103568	0.445449	0.436353	AP3B1	0.818119
Olink_brap	0.00774233	0.010226	0.44902	0.434535	BRAP	0.818119
Olink_calcoco2	0.00788079	0.0104248	0.449711	0.435207	CALCOCO2	0.818119
Olink_cpb2	0.00793938	0.0104179	0.446048	0.43457	CPB2	0.818119
Olink_itga5	-0.00750381	0.00989523	0.448287	0.436917	ITGA5	0.818119
Olink_kirrel2	0.00710543	0.00934464	0.447062	0.436396	KIRREL2	0.818119
Olink_oxct1	0.00806175	0.0106548	0.449315	0.435207	OXCT1	0.818119
Olink_plin1	-0.00741546	0.00980648	0.449573	0.436395	PLIN1	0.818119
Olink_psmd9	-0.00682076	0.00895878	0.44648	0.434525	PSMD9	0.818119
Olink_qdpr	-0.00687015	0.0090336	0.446981	0.436196	QDPR	0.818119
Olink_scara5	0.00770688	0.0101757	0.448854	0.437442	SCARA5	0.818119
Olink_spred2	0.00752138	0.00994888	0.44969	0.434608	SPRED2	0.818119
Olink_thap12	0.0076641	0.0101398	0.449784	0.433306	THAP12	0.818119
Olink_tlr4	0.0082501	0.0109093	0.449545	0.434608	TLR4	0.818119
Olink_tmprss11b	-0.00774001	0.0101867	0.447409	0.433833	TMPRSS11B	0.818119
Olink_tyro3	-0.00668088	0.00883085	0.449357	0.435723	TYRO3	0.818119
Olink_ubqln3	-0.00856467	0.0113116	0.448996	0.439803	UBQLN3	0.818119
Olink_xiap	0.00788309	0.0104178	0.449274	0.434608	XIAP	0.818119
Olink_ywhaq	0.00789339	0.0104725	0.451056	0.433514	YWHAQ	0.819923
Olink_fgd3	0.0077193	0.0102482	0.451348	0.433778	FGD3	0.819944
Olink_foxo1	0.00644731	0.00856731	0.451753	0.432968	FOXO1	0.82017
Olink_slit2	-0.00665399	0.00885068	0.452199	0.436394	SLIT2	0.820471
Olink_gimap7	0.00794214	0.0105856	0.453128	0.433513	GIMAP7	0.820964
Olink_rbm19	-0.00729586	0.00972818	0.453314	0.439802	RBM19	0.820964
Olink_thsd1	0.00761098	0.0101465	0.453232	0.433954	THSD1	0.820964
Olink_fkbp7	-0.00700358	0.00935456	0.454081	0.436467	FKBP7	0.821599
Olink_slc16a1	-0.00654748	0.00875074	0.454359	0.436394	SLC16A1	0.821599
Olink_vat1	-0.00672749	0.0089943	0.454508	0.434523	VAT1	0.821599
Olink_dnajb14	0.0078755	0.01054	0.454981	0.43635	DNAJB14	0.821947
Olink_lrg1	-0.00866152	0.0116008	0.455325	0.434789	LRG1	0.82206
Olink_atf4	0.00817469	0.0109786	0.456552	0.434366	ATF4	0.822571
Olink_ctf1	0.00652688	0.00876931	0.456734	0.432744	CTF1	0.822571
Olink_gpi	0.00800448	0.0107456	0.456368	0.436272	GPI	0.822571
Olink_ifnl2	-0.00783258	0.0105099	0.456158	0.43383	IFNL2	0.822571
Olink_ap1g2	0.00772755	0.0104084	0.457865	0.435167	AP1G2	0.823134
Olink_mzb1	-0.00733342	0.00987834	0.457891	0.436372	MZB1	0.823134
Olink_prl	0.00677666	0.00912755	0.457851	0.437439	PRL	0.823134
Olink_ppib	0.00644547	0.00870306	0.458967	0.43625	PPIB	0.824562
Olink_ghrhr	0.00636675	0.00860282	0.459284	0.436393	GHRHR	0.824624
Olink_grin2b	0.00767487	0.0104014	0.460634	0.433829	GRIN2B	0.826422
Olink_mmp7	-0.00656594	0.00890302	0.460851	0.432487	MMP7	0.826422
Olink_ank2	-0.00756937	0.010321	0.463357	0.439799	ANK2	0.826936
Olink_bnip2	-0.00733233	0.00998205	0.462652	0.433292	BNIP2	0.826936
Olink_cant1	-0.00679542	0.00926681	0.463401	0.433507	CANT1	0.826936
Olink_clec3b	0.00810184	0.0110299	0.462664	0.434689	CLEC3B	0.826936
Olink_gbp4	-0.00646985	0.00881642	0.463076	0.436392	GBP4	0.826936
Olink_impg1	0.00691055	0.00938971	0.461789	0.433828	IMPG1	0.826936
Olink_ppme1	0.00651605	0.00887841	0.463027	0.434521	PPME1	0.826936
Olink_sprr1b	-0.00729466	0.00990818	0.461634	0.438033	SPRR1B	0.826936
Olink_pinlyp	-0.00780713	0.0106568	0.463844	0.43351	PINLYP	0.827221
Olink_lsm8	0.00748182	0.0102473	0.465354	0.438032	LSM8	0.828903
Olink_ssb	0.00655443	0.00897446	0.465211	0.436391	SSB	0.828903
Olink_angptl7	-0.00682705	0.00937136	0.466336	0.435851	ANGPTL7	0.829137
Olink_nfkb2	-0.00714282	0.00980069	0.466159	0.438032	NFKB2	0.829137
Olink_paep	0.0063276	0.00867805	0.46594	0.433947	PAEP	0.829137
Olink_bsnd	-0.007271	0.0100071	0.46752	0.434362	BSND	0.829225
Olink_carhsp1	-0.00660095	0.00907764	0.467155	0.436391	CARHSP1	0.829225
Olink_pag1	0.00676454	0.00930987	0.467502	0.432742	PAG1	0.829225
Olink_tigit	0.00722552	0.00994345	0.467473	0.438031	TIGIT	0.829225
Olink_c1galt1c1	0.00721355	0.00994609	0.46833	0.439797	C1GALT1C1	0.829593
Olink_mmp13	-0.00638227	0.0087981	0.468228	0.436391	MMP13	0.829593
Olink_s100a13	0.00777686	0.0107357	0.468863	0.434601	S100A13	0.829593
Olink_tpd52l2	0.00755417	0.010424	0.468683	0.433508	TPD52L2	0.829593
Olink_ap3s2	0.00747158	0.0103319	0.469623	0.434891	AP3S2	0.830394
Olink_egf	0.00632172	0.00875278	0.470168	0.43528	EGF	0.830394
Olink_gngt1	-0.0070581	0.00976786	0.469976	0.434459	GNGT1	0.830394
Olink_cga	0.0084875	0.0117607	0.470519	0.436912	CGA	0.830511
Olink_fnta	-0.00710766	0.00986031	0.47105	0.435163	FNTA	0.830948
Olink_ccne1	-0.0070511	0.00979502	0.471647	0.4346	CCNE1	0.830998
Olink_kir2dl2	-0.00771663	0.0107128	0.471369	0.435163	KIR2DL2	0.830998
Olink_ctsf	0.00645601	0.00898364	0.472392	0.436543	CTSF	0.831008
Olink_ralb	0.00715328	0.00995623	0.472506	0.4346	RALB	0.831008
Olink_traf3ip2	-0.00720126	0.0100229	0.472501	0.439796	TRAF3IP2	0.831008
Olink_psmg3	-0.00650192	0.00906407	0.4732	0.432963	PSMG3	0.831728
Olink_cinp	0.00674875	0.00943088	0.474277	0.438029	CINP	0.83262
Olink_ep300	-0.00789053	0.0110213	0.474073	0.4346	EP300	0.83262
Olink_casp10	0.00625502	0.00875723	0.47509	0.436389	CASP10	0.833089
Olink_hsd17b3	-0.00744376	0.0104286	0.475399	0.439795	HSD17B3	0.833089
Olink_sema4d	-0.00636077	0.00890598	0.475124	0.437435	SEMA4D	0.833089
Olink_angptl1	0.00648891	0.00910635	0.476141	0.435913	ANGPTL1	0.83316
Olink_cd34	0.00641892	0.00901128	0.476295	0.438595	CD34	0.83316
Olink_lat	0.00615602	0.0086401	0.476188	0.434973	LAT	0.83316
Olink_akt2	0.00730483	0.0103625	0.480892	0.433769	AKT2	0.833443
Olink_ambn	-0.00621042	0.0088276	0.481759	0.433383	AMBN	0.833443
Olink_asah2	0.00643715	0.00914633	0.481589	0.433943	ASAH2	0.833443
Olink_cd99l2	-0.0069047	0.00978079	0.480251	0.43691	CD99L2	0.833443
Olink_cndp1	-0.00640063	0.00909669	0.481697	0.435411	CNDP1	0.833443
Olink_csnk2a1	0.00742537	0.0104467	0.477257	0.43377	CSNK2A1	0.833443
Olink_ednrb	-0.00738338	0.0103997	0.477768	0.434599	EDNRB	0.833443
Olink_epn1	-0.00751712	0.0106376	0.47982	0.438028	EPN1	0.833443
Olink_fzd8	-0.00695644	0.00984906	0.480038	0.433822	FZD8	0.833443
Olink_gid8	0.00749886	0.0105558	0.477492	0.43377	GID8	0.833443
Olink_l1cam	0.00660978	0.00933729	0.479042	0.436541	L1CAM	0.833443
Olink_lgals4	-0.00713586	0.0100837	0.479184	0.435404	LGALS4	0.833443
Olink_med18	0.00627474	0.00888499	0.480082	0.437362	MED18	0.833443
Olink_nars1	0.00721626	0.010264	0.482054	0.433769	NARS1	0.833443
Olink_neb	0.00714711	0.0101527	0.481494	0.439793	NEB	0.833443
Olink_postn	-0.00748358	0.0106468	0.482159	0.434409	POSTN	0.833443
Olink_ptprh	-0.00755487	0.0106525	0.478233	0.436343	PTPRH	0.833443
Olink_swap70	0.00742305	0.0105496	0.4817	0.436342	SWAP70	0.833443
Olink_tnfaip2	0.00751827	0.0106717	0.481157	0.436342	TNFAIP2	0.833443
Olink_tnfrsf11a	-0.00742998	0.0105218	0.480122	0.434972	TNFRSF11A	0.833443
Olink_bcl7a	0.0075024	0.0107117	0.48372	0.434357	BCL7A	0.835647
Olink_gsr	0.00724053	0.0103789	0.485453	0.437106	GSR	0.83765
Olink_tinagl1	0.00636065	0.00911482	0.485308	0.43518	TINAGL1	0.83765
Olink_itprip	0.00688762	0.0098927	0.486321	0.43382	ITPRIP	0.838008
Olink_pcbp2	0.00726393	0.0104256	0.486002	0.433768	PCBP2	0.838008
Olink_spp1	-0.00694709	0.00998291	0.48652	0.436244	SPP1	0.838008
Olink_pdcd1lg2	0.00628244	0.00904935	0.487559	0.434515	PDCD1LG2	0.839301
Olink_pamr1	-0.00671577	0.00969286	0.488427	0.436908	PAMR1	0.839733
Olink_procr	0.00686099	0.00990242	0.488436	0.439791	PROCR	0.839733
Olink_sla2	0.00720644	0.0104067	0.488671	0.433767	SLA2	0.839733
Olink_clec12a	-0.00688863	0.00998488	0.490291	0.434595	CLEC12A	0.839755
Olink_fkbpl	0.00718943	0.0103951	0.489214	0.436339	FKBPL	0.839755
Olink_flt3	-0.006207	0.0090021	0.490534	0.437359	FLT3	0.839755
Olink_myh7b	0.00734978	0.0106383	0.489679	0.434355	MYH7B	0.839755
Olink_prg2	-0.0077829	0.0112593	0.489453	0.434407	PRG2	0.839755
Olink_ptprm	-0.00625432	0.00905804	0.489925	0.43263	PTPRM	0.839755
Olink_urod	0.00726112	0.0105346	0.490695	0.433501	UROD	0.839755
Olink_ddah1	-0.00649723	0.00943687	0.49117	0.434514	DDAH1	0.840076
Olink_cd164l2	0.00716546	0.0104169	0.491573	0.434453	CD164L2	0.840273
Olink_hras	-0.00738934	0.0107519	0.491958	0.437916	HRAS	0.840441
Olink_pcdh9	0.00699003	0.0101877	0.492673	0.436338	PCDH9	0.841013
Olink_srp14	-0.00618742	0.00902223	0.492869	0.434514	SRP14	0.841013
Olink_vsnl1	-0.00847801	0.0123993	0.49417	0.434884	VSNL1	0.842742
Olink_anxa5	-0.00591642	0.00867136	0.495081	0.43519	ANXA5	0.843082
Olink_folr2	0.00652373	0.00956953	0.495444	0.437431	FOLR2	0.843082
Olink_mep1b	-0.006119	0.00896014	0.494689	0.435713	MEP1B	0.843082
Olink_prdx5	0.00580661	0.00851917	0.495523	0.434969	PRDX5	0.843082
Olink_il12b	-0.00653083	0.00959775	0.496244	0.434969	IL12B	0.843817
Olink_cd36	-0.00726798	0.0107311	0.498266	0.434592	CD36	0.845288
Olink_cebpa	0.00719602	0.0106233	0.498201	0.434592	CEBPA	0.845288
Olink_hs6st1	0.00606707	0.0089469	0.497723	0.435845	HS6ST1	0.845288
Olink_il12a_il12b	-0.00666301	0.00983061	0.497937	0.434513	IL12A_IL12B	0.845288
Olink_nedd4l	-0.00705313	0.010427	0.498805	0.434592	NEDD4L	0.845712
Olink_eif4b	0.00594018	0.00878885	0.499146	0.433939	EIF4B	0.8458
Olink_atp1b4	0.00686189	0.0101875	0.50063	0.434352	ATP1B4	0.845805
Olink_ca2	-0.006074	0.00903272	0.501328	0.436789	CA2	0.845805
Olink_ddx39a	0.00727301	0.0108047	0.500897	0.434592	DDX39A	0.845805
Olink_gabarapl1	-0.00668316	0.00992076	0.500568	0.438022	GABARAPL1	0.845805
Olink_hepacam2	-0.007025	0.0104205	0.500249	0.434882	HEPACAM2	0.845805
Olink_jpt2	0.0069607	0.0103064	0.499474	0.436336	JPT2	0.845805
Olink_klk13	-0.00657612	0.0097563	0.500315	0.432986	KLK13	0.845805
Olink_pdzd2	0.00703985	0.0104721	0.501464	0.439787	PDZD2	0.845805
Olink_c3	-0.00741259	0.0110349	0.501785	0.432779	C3	0.845859
Olink_akt3	0.00588228	0.00877002	0.502423	0.437083	AKT3	0.846445
Olink_gad2	-0.00663358	0.00990309	0.502991	0.434591	GAD2	0.846913
Olink_dtx3	0.00675076	0.0101546	0.506207	0.434511	DTX3	0.851578
Olink_rpa2	0.00708058	0.0106539	0.506343	0.43459	RPA2	0.851578
Olink_cd80	0.00761496	0.0114686	0.506735	0.433279	CD80	0.851746
Olink_agrp	-0.00590638	0.0090437	0.513722	0.434965	AGRP	0.851788
Olink_anp32c	0.00683641	0.0104781	0.51415	0.435188	ANP32C	0.851788
Olink_anxa4	0.0058195	0.00891454	0.513905	0.435994	ANXA4	0.851788
Olink_apoc1	-0.00696245	0.0105913	0.510977	0.434551	APOC1	0.851788
Olink_ccl19	-0.0060575	0.00923304	0.511807	0.437428	CCL19	0.851788
Olink_chac2	0.00583402	0.00893866	0.513993	0.437354	CHAC2	0.851788
Olink_dand5	0.00703713	0.0106506	0.508824	0.434589	DAND5	0.851788
Olink_dnm1	0.00673912	0.0102294	0.51006	0.436334	DNM1	0.851788
Olink_dut	0.00704729	0.010683	0.509497	0.436334	DUT	0.851788
Olink_extl1	0.00675093	0.0103723	0.51517	0.439783	EXTL1	0.851788
Olink_fhit	0.00585101	0.00899707	0.51551	0.43638	FHIT	0.851788
Olink_fis1	0.00572975	0.00881391	0.515666	0.437248	FIS1	0.851788
Olink_gfra3	0.00618769	0.00937355	0.509202	0.4336	GFRA3	0.851788
Olink_glipr1	0.186425	0.275904	0.510245	0.581322	GLIPR1	0.851788
Olink_htr1b	-0.00705239	0.010671	0.508716	0.433814	HTR1B	0.851788
Olink_il13ra2	-0.00676659	0.0102967	0.511112	0.433813	IL13RA2	0.851788
Olink_il16	-0.0061216	0.00936186	0.513211	0.434965	IL16	0.851788
Olink_mllt1	-0.00639613	0.00980666	0.514293	0.434348	MLLT1	0.851788
Olink_mtif3	0.00701205	0.0105868	0.507787	0.436334	MTIF3	0.851788
Olink_mtss2	0.00674562	0.0102831	0.511867	0.435151	MTSS2	0.851788
Olink_nt5c3a	0.00573345	0.00875304	0.512479	0.43332	NT5C3A	0.851788
Olink_nudt2	0.00577377	0.0088843	0.515793	0.434509	NUDT2	0.851788
Olink_pnliprp2	0.00556693	0.00855882	0.515439	0.435397	PNLIPRP2	0.851788
Olink_sarg	0.00672908	0.0102993	0.513566	0.433096	SARG	0.851788
Olink_scp2	-0.0055962	0.00859605	0.51506	0.437354	SCP2	0.851788
Olink_tomm20	0.00691805	0.01052	0.510824	0.433278	TOMM20	0.851788
Olink_tp73	-0.0068622	0.0104078	0.509719	0.434448	TP73	0.851788
Olink_tpm3	0.00697125	0.0105237	0.50773	0.439785	TPM3	0.851788
Olink_ufd1	0.00677304	0.0103102	0.511265	0.436333	UFD1	0.851788
Olink_vcam1	0.00613767	0.00937137	0.512533	0.435354	VCAM1	0.851788
Olink_zp3	-0.00678473	0.0103461	0.512006	0.435188	ZP3	0.851788
Olink_casq2	-0.00630716	0.00971579	0.516267	0.439783	CASQ2	0.852088
Olink_eif4e	0.00676148	0.0104671	0.518331	0.434587	EIF4E	0.855012
Olink_ahsa1	0.00651146	0.0101873	0.522743	0.435148	AHSA1	0.855052
Olink_arl13b	0.00659742	0.0102794	0.521032	0.439782	ARL13B	0.855052
Olink_bpifa2	0.00715009	0.0110876	0.519048	0.439569	BPIFA2	0.855052
Olink_c4bpb	-0.00602689	0.00935966	0.519652	0.436533	C4BPB	0.855052
Olink_flt1	-0.00546639	0.00851241	0.520791	0.434276	FLT1	0.855052
Olink_gp1ba	-0.00578707	0.00899421	0.519976	0.436502	GP1BA	0.855052
Olink_klk14	-0.00586405	0.00913314	0.520858	0.43584	KLK14	0.855052
Olink_ldlrap1	0.00666753	0.0103887	0.521033	0.433758	LDLRAP1	0.855052
Olink_lrrc37a2	-0.0065825	0.010229	0.519925	0.436331	LRRC37A2	0.855052
Olink_ment	0.0074364	0.0116187	0.522184	0.433493	MENT	0.855052
Olink_nsfl1c	0.00571493	0.00892301	0.521892	0.437426	NSFL1C	0.855052
Olink_robo4	-0.0065646	0.0102443	0.521684	0.435186	ROBO4	0.855052
Olink_sema7a	0.0060038	0.00936458	0.521472	0.436425	SEMA7A	0.855052
Olink_tmem106a	0.0067123	0.0104943	0.522457	0.435148	TMEM106A	0.855052
Olink_xrcc4	0.00550917	0.00860451	0.522026	0.436379	XRCC4	0.855052
Olink_il20rb	-0.00659802	0.0103508	0.523873	0.434585	IL20RB	0.855561
Olink_krt6c	-0.00670721	0.0105088	0.523348	0.439781	KRT6C	0.855561
Olink_stoml2	-0.00650552	0.0102071	0.523932	0.434346	STOML2	0.855561
Olink_akr1b10	-0.00697174	0.0110157	0.52684	0.434443	AKR1B10	0.856247
Olink_atraid	-0.00698302	0.0110454	0.527282	0.436329	ATRAID	0.856247
Olink_bdnf	-0.00656523	0.0103577	0.52621	0.434397	BDNF	0.856247
Olink_cep112	-0.00685372	0.0107918	0.525408	0.439781	CEP112	0.856247
Olink_cst1	-0.00748901	0.011844	0.527227	0.441704	CST1	0.856247
Olink_gbp2	-0.00566339	0.0089285	0.525908	0.433373	GBP2	0.856247
Olink_lefty2	0.00597483	0.00942936	0.52634	0.43617	LEFTY2	0.856247
Olink_nfu1	0.00663641	0.0104424	0.525119	0.43633	NFU1	0.856247
Olink_tcn2	-0.00594758	0.00940471	0.527148	0.436236	TCN2	0.856247
Olink_vsig10	-0.00650722	0.0102448	0.525351	0.435148	VSIG10	0.856247
Olink_atxn2l	0.00649739	0.0103107	0.528625	0.433756	ATXN2L	0.856514
Olink_ggt1	-0.00671477	0.0106653	0.528988	0.436543	GGT1	0.856514
Olink_jun	-0.00530179	0.00841675	0.52878	0.433373	JUN	0.856514
Olink_nbn	-0.00573515	0.00910241	0.528675	0.433373	NBN	0.856514
Olink_slamf6	0.00548117	0.00871049	0.529204	0.437351	SLAMF6	0.856514
Olink_terf1	0.00642733	0.0101875	0.528138	0.434584	TERF1	0.856514
Olink_il4r	-0.00596247	0.00949112	0.529888	0.432951	IL4R	0.857018
Olink_larp1	0.00636954	0.0101442	0.530102	0.435146	LARP1	0.857018
Olink_ncf2	-0.0055682	0.0088774	0.530532	0.432719	NCF2	0.857238
Olink_bag3	-0.00547509	0.00875403	0.531709	0.433734	BAG3	0.857373
Olink_casp1	-0.00564697	0.00903472	0.531977	0.436377	CASP1	0.857373
Olink_gad1	-0.00653174	0.0104497	0.531962	0.434343	GAD1	0.857373
Olink_sdhb	-0.00647163	0.0103512	0.531868	0.436328	SDHB	0.857373
Olink_steap4	-0.00638324	0.0102224	0.532375	0.433808	STEAP4	0.857373
Olink_znf174	0.00664274	0.0106365	0.532316	0.434583	ZNF174	0.857373
Olink_cct5	0.00555136	0.00891331	0.53343	0.43735	CCT5	0.858126
Olink_ssna1	0.0067261	0.0107922	0.53316	0.436328	SSNA1	0.858126
Olink_cdc27	0.00551651	0.00886583	0.533821	0.43735	CDC27	0.858284
Olink_cx3cl1	0.00585347	0.00942208	0.53446	0.433932	CX3CL1	0.858366
Olink_mmp8	-0.00572163	0.00920967	0.534451	0.437392	MMP8	0.858366
Olink_dynlt3	-0.00644704	0.0103892	0.534927	0.435145	DYNLT3	0.858644
Olink_fstl1	-0.00669725	0.0108036	0.535352	0.435182	FSTL1	0.858855
Olink_acaa1	-0.00583348	0.00943184	0.536279	0.43735	ACAA1	0.858928
Olink_arhgap45	0.00642457	0.0103866	0.536251	0.433489	ARHGAP45	0.858928
Olink_lpo	0.00588656	0.00950742	0.53584	0.432295	LPO	0.858928
Olink_il18rap	0.00536322	0.00869323	0.537297	0.434511	IL18RAP	0.859763
Olink_srpk2	0.00542154	0.00878973	0.537388	0.43295	SRPK2	0.859763
Olink_sftpa2	-0.0059101	0.00959172	0.537809	0.43735	SFTPA2	0.859965
Olink_jmjd1c	0.00629093	0.0102439	0.539172	0.434342	JMJD1C	0.861672
Olink_cenpj	-0.00615876	0.0100475	0.539933	0.438011	CENPJ	0.861946
Olink_mfap3	0.0052997	0.00864409	0.539834	0.432726	MFAP3	0.861946
Olink_prelp	0.00617037	0.0100748	0.540259	0.435392	PRELP	0.861996
Olink_fxn	0.00540158	0.00882958	0.540721	0.435836	FXN	0.862263
Olink_lactb2	0.00541129	0.00886624	0.54167	0.435704	LACTB2	0.863019
Olink_mapk13	-0.0068541	0.0112358	0.541879	0.434341	MAPK13	0.863019
Olink_stat2	0.00638828	0.0104774	0.542081	0.434581	STAT2	0.863019
Olink_cert	0.00543351	0.00894663	0.54366	0.436375	CERT	0.8635
Olink_cgref1	-0.00565736	0.00930496	0.543216	0.435704	CGREF1	0.8635
Olink_chgb	0.00599316	0.00987305	0.54386	0.437401	CHGB	0.8635
Olink_nlgn2	-0.00643774	0.0106051	0.543856	0.433805	NLGN2	0.8635
Olink_rnase3	-0.00555768	0.00914977	0.543602	0.434437	RNASE3	0.8635
Olink_cngb3	-0.00623687	0.0102936	0.544614	0.433805	CNGB3	0.864227
Olink_angptl3	0.00582204	0.00965184	0.546396	0.43575	ANGPTL3	0.866585
Olink_akt1s1	0.00535314	0.00890528	0.547784	0.436374	AKT1S1	0.866687
Olink_chl1	0.00536158	0.00892286	0.547943	0.435709	CHL1	0.866687
Olink_klrf1	0.0071468	0.011889	0.547787	0.434579	KLRF1	0.866687
Olink_ogfr	0.00541375	0.00900895	0.54791	0.434503	OGFR	0.866687
Olink_tcp11	-0.00604852	0.0100531	0.547432	0.43801	TCP11	0.866687
Olink_hebp1	0.00543033	0.00904894	0.548459	0.432725	HEBP1	0.866971
Olink_znf75d	-0.00622183	0.0103743	0.548716	0.438009	ZNF75D	0.866971
Olink_mstn	-0.00603405	0.0100783	0.549384	0.432724	MSTN	0.867089
Olink_pzp	0.00830819	0.0138677	0.549135	0.434763	PZP	0.867089
Olink_lrrc25	-0.00566245	0.00947105	0.549951	0.434503	LRRC25	0.867306
Olink_naga	-0.0058868	0.00986051	0.550535	0.434363	NAGA	0.867306
Olink_nenf	-0.00598954	0.010037	0.550708	0.435141	NENF	0.867306
Olink_pdcl2	-0.00624577	0.0104663	0.550706	0.434339	PDCL2	0.867306
Olink_b3gnt7	0.00654759	0.0110117	0.552141	0.435178	B3GNT7	0.868205
Olink_brdt	0.00635291	0.0106792	0.551951	0.439774	BRDT	0.868205
Olink_elac1	0.00617429	0.0103847	0.55217	0.43375	ELAC1	0.868205
Olink_atp1b1	-0.00598799	0.0101541	0.555416	0.439773	ATP1B1	0.868283
Olink_ctag1a_ctag1b	-0.00547202	0.00923535	0.553542	0.436674	CTAG1A_CTAG1B	0.868283
Olink_dgkz	-0.00509021	0.00858994	0.553488	0.433368	DGKZ	0.868283
Olink_dhrs4l2	0.00605149	0.0102358	0.55441	0.434869	DHRS4L2	0.868283
Olink_fzd10	0.00615874	0.0104503	0.555668	0.434436	FZD10	0.868283
Olink_hspg2	-0.00659457	0.0111962	0.555885	0.437198	HSPG2	0.868283
Olink_lpa	0.00614034	0.0103769	0.554063	0.433497	LPA	0.868283
Olink_ngrn	-0.0065076	0.011041	0.555624	0.434868	NGRN	0.868283
Olink_numb	0.00613924	0.0103804	0.554268	0.434578	NUMB	0.868283
Olink_pth1r	0.00510645	0.00862069	0.553641	0.432947	PTH1R	0.868283
Olink_s100a12	-0.00522994	0.00887076	0.555502	0.434325	S100A12	0.868283
Olink_stab2	-0.00638772	0.0108502	0.556081	0.434389	STAB2	0.868283
Olink_zpr1	0.00609909	0.0103074	0.554071	0.433802	ZPR1	0.868283
Olink_enpp6	0.00667486	0.011351	0.556534	0.435177	ENPP6	0.868472
Olink_hla_a	0.00610524	0.0103892	0.556797	0.433749	HLA_A	0.868472
Olink_lilra3	0.00608095	0.0103683	0.557575	0.434389	LILRA3	0.869223
Olink_alpp	-0.005837	0.00998399	0.558816	0.434501	ALPP	0.870228
Olink_cbln1	-0.00587776	0.0100529	0.558791	0.433801	CBLN1	0.870228
Olink_kctd5	-0.00627418	0.010743	0.559236	0.436306	KCTD5	0.870419
Olink_pebp1	-0.00531002	0.00909955	0.559547	0.436894	PEBP1	0.87044
Olink_tgfb1	0.0053277	0.00914253	0.560092	0.434751	TGFB1	0.870825
Olink_chad	-0.00643254	0.0110559	0.56072	0.433483	CHAD	0.871288
Olink_hsp90b1	0.00477028	0.00820464	0.560986	0.437258	HSP90B1	0.871288
Olink_hmgcl	-0.00614116	0.01058	0.561641	0.435176	HMGCL	0.871532
Olink_park7	0.0051982	0.0089579	0.56174	0.436894	PARK7	0.871532
Olink_amotl2	0.0057333	0.0098879	0.56206	0.434911	AMOTL2	0.871566
Olink_igfbp7	0.00603362	0.0104145	0.562379	0.436404	IGFBP7	0.871597
Olink_ccl23	-0.00545393	0.00944081	0.563491	0.436578	CCL23	0.871634
Olink_cd163	0.00553466	0.00958232	0.563563	0.435396	CD163	0.871634
Olink_luzp2	-0.0061742	0.0106906	0.563607	0.435138	LUZP2	0.871634
Olink_mfap3l	-0.00573672	0.00991436	0.562871	0.434434	MFAP3L	0.871634
Olink_satb1	-0.00619012	0.010726	0.563894	0.433748	SATB1	0.871634
Olink_adamtsl5	0.0059866	0.0105987	0.572211	0.433263	ADAMTSL5	0.871681
Olink_agr3	0.00514826	0.00906588	0.570144	0.437636	AGR3	0.871681
Olink_amot	-0.00653068	0.0114129	0.567202	0.433482	AMOT	0.871681
Olink_arnt	-0.00476123	0.0082723	0.564933	0.433366	ARNT	0.871681
Olink_bap18	0.0062597	0.010922	0.566589	0.434866	BAP18	0.871681
Olink_bcl7b	-0.00551206	0.00987049	0.576574	0.435135	BCL7B	0.871681
Olink_blvrb	-0.00503369	0.00889589	0.571522	0.436892	BLVRB	0.871681
Olink_c2cd2l	-0.00497364	0.00887721	0.575318	0.436442	C2CD2L	0.871681
Olink_ca14	0.00565955	0.0100789	0.574463	0.43583	CA14	0.871681
Olink_casp2	0.00487848	0.0086418	0.572422	0.432944	CASP2	0.871681
Olink_ccl24	0.00492342	0.00881133	0.576347	0.43573	CCL24	0.871681
Olink_cep164	-0.00492829	0.00872317	0.57212	0.433365	CEP164	0.871681
Olink_clec1a	-0.00535454	0.00952147	0.573889	0.43272	CLEC1A	0.871681
Olink_dgcr6	0.00595054	0.0104992	0.570908	0.433798	DGCR6	0.871681
Olink_dgka	0.00599031	0.010628	0.573034	0.434573	DGKA	0.871681
Olink_dpy30	-0.00519202	0.00926173	0.5751	0.436242	DPY30	0.871681
Olink_efcab2	-0.00585522	0.0102154	0.566556	0.438005	EFCAB2	0.871681
Olink_evpl	-0.00581127	0.0101874	0.56841	0.438005	EVPL	0.871681
Olink_fam13a	0.00583245	0.0103918	0.574654	0.436318	FAM13A	0.871681
Olink_glrx5	0.00592602	0.0106125	0.5766	0.43348	GLRX5	0.871681
Olink_itih4	0.00630026	0.0110454	0.568437	0.434759	ITIH4	0.871681
Olink_maneal	0.00585848	0.0102951	0.569348	0.434334	MANEAL	0.871681
Olink_masp1	0.00515673	0.0090667	0.569545	0.433993	MASP1	0.871681
Olink_mif	0.00495662	0.00879496	0.573065	0.437203	MIF	0.871681
Olink_morf4l2	0.00558945	0.00974405	0.566251	0.434335	MORF4L2	0.871681
Olink_naaa	0.00507653	0.00889412	0.568176	0.433142	NAAA	0.871681
Olink_nell1	0.00532207	0.00940671	0.57157	0.436524	NELL1	0.871681
Olink_nfe2	0.00578757	0.0103685	0.576747	0.435172	NFE2	0.871681
Olink_nme1	0.00581235	0.0102794	0.571809	0.434574	NME1	0.871681
Olink_padi2	0.00510001	0.00887286	0.565458	0.433366	PADI2	0.871681
Olink_pmm2	-0.00593325	0.0106222	0.576485	0.439769	PMM2	0.871681
Olink_prap1	0.0071246	0.0123858	0.565169	0.434387	PRAP1	0.871681
Olink_pten	0.0049335	0.00861715	0.566992	0.436371	PTEN	0.871681
Olink_ptpn9	-0.005982	0.0104	0.56519	0.434815	PTPN9	0.871681
Olink_ruvbl1	0.00490765	0.00877459	0.575978	0.437343	RUVBL1	0.871681
Olink_scarb1	0.00468933	0.00820179	0.567518	0.436371	SCARB1	0.871681
Olink_siglec10	-0.00540748	0.00960055	0.573289	0.432943	SIGLEC10	0.871681
Olink_spaca5_spaca5b	-0.00581152	0.0102579	0.571057	0.433746	SPACA5_SPACA5B	0.871681
Olink_syngap1	0.00561135	0.00993446	0.572215	0.433798	SYNGAP1	0.871681
Olink_tshb	-0.00512928	0.00908713	0.572466	0.435699	TSHB	0.871681
Olink_ube2l6	-0.00584905	0.010455	0.575882	0.433262	UBE2L6	0.871681
Olink_ubxn1	0.00589465	0.01054	0.576011	0.43348	UBXN1	0.871681
Olink_usp28	0.00603228	0.0105298	0.566758	0.434866	USP28	0.871681
Olink_csnk1d	-0.00555692	0.00997019	0.577316	0.434573	CSNK1D	0.87209
Olink_adgrd1	0.00675733	0.0122689	0.581821	0.433478	ADGRD1	0.872373
Olink_apoa1	0.00565882	0.0102763	0.581888	0.434756	APOA1	0.872373
Olink_apoa2	-0.00605526	0.0110018	0.58208	0.43624	APOA2	0.872373
Olink_bcl2l15	0.0059258	0.0107801	0.582557	0.434571	BCL2L15	0.872373
Olink_cd300a	-0.00646034	0.0116892	0.580516	0.433479	CD300A	0.872373
Olink_ctsv	-0.00526003	0.00953119	0.581055	0.435564	CTSV	0.872373
Olink_fgf3	-0.00567483	0.0102629	0.58033	0.434572	FGF3	0.872373
Olink_idi2	0.00510472	0.00930183	0.583174	0.436368	IDI2	0.872373
Olink_ifit3	0.00591645	0.0107383	0.581687	0.438002	IFIT3	0.872373
Olink_itgb2	-0.00533256	0.00962748	0.579676	0.43539	ITGB2	0.872373
Olink_lhpp	0.00511394	0.00925195	0.580462	0.437212	LHPP	0.872373
Olink_mmp12	0.00575284	0.0104007	0.580203	0.436827	MMP12	0.872373
Olink_ncln	-0.00468262	0.00852689	0.582918	0.433363	NCLN	0.872373
Olink_nudt10	0.00561835	0.0101908	0.581446	0.435171	NUDT10	0.872373
Olink_oxt	-0.00536925	0.00968842	0.579468	0.437416	OXT	0.872373
Olink_pof1b	0.00600994	0.0108683	0.580308	0.434572	POF1B	0.872373
Olink_psip1	-0.00510741	0.00919896	0.578769	0.432943	PSIP1	0.872373
Olink_rbfox3	-0.00702368	0.0127955	0.583089	0.433744	RBFOX3	0.872373
Olink_smoc2	0.00558864	0.0101361	0.581409	0.436575	SMOC2	0.872373
Olink_fam171a2	-0.00569736	0.0103956	0.583684	0.433743	FAM171A2	0.87269
Olink_adamts4	-0.00580883	0.0106473	0.585391	0.434571	ADAMTS4	0.874244
Olink_cd300lf	-0.00520201	0.00954866	0.58592	0.435829	CD300LF	0.874244
Olink_krt14	-0.00483051	0.00886523	0.585856	0.436213	KRT14	0.874244
Olink_lats1	0.00576978	0.0105897	0.585886	0.434571	LATS1	0.874244
Olink_stxbp1	0.00558503	0.0102778	0.586876	0.433743	STXBP1	0.875224
Olink_bpifb2	-0.00681794	0.0125845	0.588003	0.433328	BPIFB2	0.875564
Olink_eddm3b	-0.00930603	0.0171683	0.587813	0.435133	EDDM3B	0.875564
Olink_rnf41	0.00477839	0.00881782	0.587908	0.437341	RNF41	0.875564
Olink_bloc1s2	0.00543388	0.0100551	0.588941	0.433795	BLOC1S2	0.875623
Olink_gprc5c	0.00598752	0.0110631	0.588386	0.435133	GPRC5C	0.875623
Olink_mmp15	-0.00565673	0.0104623	0.588756	0.433259	MMP15	0.875623
Olink_txndc9	0.00561665	0.0104146	0.589703	0.434861	TXNDC9	0.876311
Olink_asah1	0.00556676	0.0103503	0.590718	0.434398	ASAH1	0.87652
Olink_ctsh	-0.00487884	0.00907203	0.590744	0.432454	CTSH	0.87652
Olink_lgals7_lgals7b	-0.00498057	0.00925713	0.590581	0.435968	LGALS7_LGALS7B	0.87652
Olink_cd46	0.00491419	0.00916594	0.591885	0.436562	CD46	0.877364
Olink_fcer1a	-0.00568801	0.0106196	0.592254	0.433742	FCER1A	0.877364
Olink_smad1	0.00485743	0.00908281	0.592814	0.43734	SMAD1	0.877364
Olink_thrap3	0.005417	0.0101137	0.592256	0.439765	THRAP3	0.877364
Olink_tnfrsf17	-0.00601527	0.0112428	0.592656	0.433476	TNFRSF17	0.877364
Olink_fgf20	-0.00544475	0.0102081	0.593801	0.434569	FGF20	0.877936
Olink_plxdc1	0.00447377	0.00838686	0.593759	0.43734	PLXDC1	0.877936
Olink_crhr1	-0.00473471	0.0088942	0.594513	0.432717	CRHR1	0.878362
Olink_prdx3	0.00477015	0.00897237	0.59499	0.433361	PRDX3	0.878362
Olink_tbc1d17	-0.0049166	0.00924449	0.594857	0.436366	TBC1D17	0.878362
Olink_brd2	-0.00538062	0.0103707	0.603907	0.433791	BRD2	0.878539
Olink_calcb	0.0058159	0.0110059	0.597223	0.43486	CALCB	0.878539
Olink_cenpf	0.00540466	0.0104323	0.604436	0.437997	CENPF	0.878539
Olink_cpq	-0.00583656	0.0112014	0.602354	0.434627	CPQ	0.878539
Olink_dcun1d2	0.00535042	0.0101549	0.598306	0.434328	DCUN1D2	0.878539
Olink_ddx4	-0.0051097	0.00969244	0.598093	0.434568	DDX4	0.878539
Olink_dsg3	-0.00509007	0.00966481	0.59845	0.436343	DSG3	0.878539
Olink_edem2	-0.00559758	0.0106086	0.597774	0.439764	EDEM2	0.878539
Olink_ehbp1	0.0053797	0.0101843	0.597363	0.433258	EHBP1	0.878539
Olink_endou	-0.00646379	0.0124474	0.603588	0.434102	ENDOU	0.878539
Olink_h2ap	-0.00573753	0.0110775	0.604525	0.434327	H2AP	0.878539
Olink_hmgcs1	-0.00545712	0.0104197	0.600494	0.439763	HMGCS1	0.878539
Olink_igfbpl1	0.00546067	0.0104872	0.602596	0.435694	IGFBPL1	0.878539
Olink_ism2	0.00517708	0.00980475	0.597514	0.434381	ISM2	0.878539
Olink_lpp	-0.00533882	0.0102964	0.604126	0.439763	LPP	0.878539
Olink_nmt1	0.00547707	0.0104771	0.601163	0.43374	NMT1	0.878539
Olink_nudt16	0.00544568	0.01052	0.604728	0.436302	NUDT16	0.878539
Olink_pcdh17	-0.00486598	0.00937268	0.603664	0.435694	PCDH17	0.878539
[truncated: 925 more rows]

## Sheet: S3
Table S3: Associations of plasma protein levels and pulse pressure for participants of the UK Biobank. Regression model 2 was adjusted for age, sex, MAP, BMI, and the protein*sex interaction term.
Olink_Protein	Beta	SE	PValue	Beta_interaction	SE_interaction	PValue_interaction	Beta_Sex1	SE_Sex1	PValue_Sex1	R2	P.adj.main	P.adj.interaction
Olink_ca14	-0.0121222	0.00523234	0.0205197	0.0537728	0.00713422	4.88139e-14	-0.0287836	0.00731573	8.34912e-05	0.433299	0.0820506	1.42683e-10
Olink_cga	-0.0360053	0.00569423	2.58584e-10	0.0790547	0.0107907	2.40454e-13	-0.0106244	0.0105117	0.312156	0.433992	1.32604e-08	3.51423e-10
Olink_rspo1	0.0147469	0.00479229	0.00209066	-0.048635	0.00702006	4.32208e-12	-0.0205333	0.00704627	0.00356913	0.433854	0.0148686	4.10317e-09
Olink_plat	-0.0245414	0.00522394	2.63618e-06	-0.0491539	0.00713326	5.61501e-12	-0.000708348	0.00710029	0.920533	0.434951	4.94036e-05	4.10317e-09
Olink_ntprobnp	0.128822	0.00528177	1.36754e-130	-0.0476403	0.00700284	1.03663e-11	0.014323	0.00706084	0.0425142	0.442475	3.99733e-127	6.06016e-09
Olink_eln	0.0177698	0.00585185	0.00239394	-0.0495943	0.00765914	9.57456e-11	-0.019544	0.00774866	0.0116646	0.431314	0.0164534	4.66441e-08
Olink_ccn5	0.0456578	0.005235	2.82761e-18	-0.0471063	0.00731424	1.20316e-10	-0.0295085	0.00734072	5.83272e-05	0.434151	6.35778e-16	5.02404e-08
Olink_cdhr2	-0.00165513	0.00540837	0.759582	-0.0492013	0.00824909	2.4717e-09	0.00793427	0.00815924	0.330843	0.433431	0.858586	9.03098e-07
Olink_ebi3_il27	0.0344788	0.00475492	4.19317e-13	-0.0412755	0.00694613	2.8309e-09	-0.0168608	0.00701549	0.0162488	0.433058	3.50189e-11	9.19415e-07
Olink_rbp5	-0.0023183	0.00510553	0.649776	-0.0412958	0.0071027	6.13472e-09	-0.010749	0.00709937	0.130013	0.433555	0.778944	1.79318e-06
Olink_krt18	0.010644	0.00532616	0.0456743	-0.041023	0.00723595	1.44175e-08	-0.0118473	0.00726743	0.103068	0.433242	0.141426	3.83112e-06
Olink_gfap	0.00769272	0.00496705	0.121448	-0.0399752	0.00710665	1.86519e-08	-0.0200931	0.00717473	0.0051039	0.433681	0.272443	4.21894e-06
Olink_srpx	0.0309671	0.00569659	5.47672e-08	-0.0424943	0.00755571	1.87637e-08	-0.0139287	0.00763382	0.0680673	0.431228	1.51023e-06	4.21894e-06
Olink_ppy	0.0126026	0.00482605	0.00902063	0.0380985	0.00697087	4.64191e-08	-0.0256683	0.00705758	0.000276134	0.434634	0.0459345	9.68929e-06
Olink_cdh2	0.0195754	0.00505349	0.000107366	-0.0388226	0.00711928	4.97227e-08	-0.0185244	0.00713605	0.00943732	0.433389	0.00132979	9.68929e-06
Olink_afm	-0.0080747	0.0055232	0.143759	-0.0398594	0.00744891	8.79093e-08	-0.0130528	0.00751526	0.0824233	0.431373	0.302989	1.60599e-05
Olink_gsta1	-0.00793465	0.00508644	0.118776	-0.0374613	0.00707689	1.20539e-07	-0.0119672	0.00708588	0.0912494	0.433836	0.268749	2.07255e-05
Olink_ftcd	-3.54757e-05	0.00541602	0.994774	-0.0400153	0.00759026	1.3567e-07	-0.01041	0.0076095	0.171312	0.431595	0.995114	2.20313e-05
Olink_fabp1	0.00525751	0.00496053	0.28921	-0.0368054	0.0070288	1.64457e-07	-0.014697	0.00708194	0.0379659	0.433717	0.480591	2.53004e-05
Olink_spock1	-0.0275083	0.00484541	1.37718e-08	-0.0365398	0.00703667	2.08042e-07	-0.00843114	0.00706665	0.232841	0.435457	4.47278e-07	3.04054e-05
Olink_frzb	0.00982009	0.00466615	0.0353369	-0.0367224	0.00709788	2.30421e-07	-0.0159313	0.00712766	0.0254131	0.43345	0.117375	3.20724e-05
Olink_rida	-0.00630714	0.00543982	0.246284	-0.0397557	0.00771145	2.5424e-07	-0.00720599	0.00771206	0.350114	0.432273	0.433929	3.30799e-05
Olink_tmprss15	0.00808103	0.00464426	0.0818648	0.0361027	0.00700904	2.60293e-07	-0.013716	0.00704447	0.0515334	0.433638	0.208441	3.30799e-05
Olink_faslg	-0.0282611	0.00494576	1.10855e-08	0.0363081	0.00711558	3.36243e-07	-0.0230073	0.00718747	0.00137023	0.433228	3.64077e-07	4.09516e-05
Olink_nptx2	0.00905031	0.00598635	0.130586	-0.0435101	0.00863507	4.70511e-07	-0.00127034	0.00876655	0.884785	0.43129	0.286627	5.50121e-05
Olink_ca4	-0.0167277	0.00478905	0.000478219	0.0346844	0.00693338	5.67814e-07	-0.0196215	0.0070044	0.00509159	0.43315	0.00440957	6.38354e-05
Olink_pla2g10	0.0190292	0.00477982	6.86842e-05	0.0350941	0.0070317	6.03262e-07	-0.00915607	0.00709099	0.196632	0.434622	0.000908435	6.53087e-05
Olink_igsf9	0.00381882	0.00569756	0.502699	-0.037169	0.00747089	6.54463e-07	-0.0151678	0.00752042	0.0437138	0.431242	0.666233	6.65519e-05
Olink_cebpb	0.020432	0.00480004	2.07924e-05	-0.0347473	0.00699428	6.78971e-07	-0.0186031	0.00709831	0.00877568	0.433567	0.000314902	6.65519e-05
Olink_sfrp1	-0.0155942	0.00491071	0.00149645	-0.0348516	0.00701693	6.83051e-07	-0.0246076	0.00707513	0.00050554	0.434439	0.011187	6.65519e-05
Olink_gusb	-0.00199309	0.0052574	0.704614	-0.0357341	0.00729258	9.61182e-07	-0.00633627	0.00731132	0.386145	0.433269	0.820743	9.06301e-05
Olink_pts	-0.00371412	0.0049669	0.454601	-0.0347638	0.0071159	1.0358e-06	-0.012842	0.00713962	0.0720738	0.433086	0.629463	9.46143e-05
Olink_yap1	0.023931	0.00557632	1.77838e-05	-0.0365334	0.00750556	1.13428e-06	-0.0158204	0.00754804	0.0360917	0.431286	0.000276501	0.00010047
Olink_il17d	0.00581494	0.00494811	0.239927	-0.0339094	0.00697565	1.17105e-06	-0.0195989	0.00709678	0.00575306	0.43296	0.426845	0.000100676
Olink_upb1	-0.00411728	0.0052907	0.436449	-0.0367994	0.00758579	1.2322e-06	-0.0101415	0.00758944	0.18147	0.431429	0.617493	0.000102907
Olink_cdcp1	0.0105602	0.00537405	0.0494168	-0.0334245	0.00698944	1.73955e-06	-0.0178144	0.00705278	0.0115446	0.433541	0.149066	0.000141242
Olink_gdf15	0.0552919	0.00543076	2.5436e-24	-0.0331273	0.00696431	1.97321e-06	-0.0276018	0.00702628	8.56418e-05	0.434153	1.23916e-21	0.000155883
Olink_adh4	-0.0136403	0.00508479	0.00730861	-0.0347335	0.00731937	2.08686e-06	-0.00316725	0.00730443	0.664576	0.434195	0.0390549	0.000158875
Olink_mertk	0.0227592	0.00472621	1.47256e-06	-0.0332861	0.00701908	2.11978e-06	-0.0201367	0.00705272	0.00430315	0.43314	2.96847e-05	0.000158875
Olink_nppb	0.0920423	0.00503273	1.84075e-74	-0.0330514	0.00699122	2.27891e-06	-0.00599569	0.00706451	0.396049	0.438756	2.69025e-71	0.000166531
Olink_ltbp2	0.0512798	0.00514775	2.36313e-23	-0.0327432	0.0069476	2.4492e-06	-0.0119893	0.00701495	0.0874389	0.434046	9.86775e-21	0.000169669
Olink_amot	0.0134972	0.00537578	0.0120517	-0.0386141	0.00819793	2.48251e-06	-0.0219302	0.00828377	0.00811526	0.431684	0.0572342	0.000169669
Olink_ace2	0.0356211	0.00555824	1.48142e-10	-0.0354292	0.00752367	2.49598e-06	-0.0293635	0.00754437	9.95139e-05	0.433747	8.01885e-09	0.000169669
Olink_hnmt	-0.00412878	0.00506418	0.41491	-0.0330045	0.00704292	2.79107e-06	-0.014826	0.0070778	0.0362016	0.433838	0.599222	0.000185416
Olink_afp	0.00358057	0.00464194	0.440502	-0.0331462	0.00710696	3.11098e-06	-0.0213386	0.00706587	0.00252949	0.433597	0.621104	0.000198397
Olink_a1bg	0.00604637	0.00517064	0.242263	-0.036474	0.00782159	3.12222e-06	-0.0232405	0.00789461	0.00324344	0.430683	0.429955	0.000198397
Olink_lmod1	0.0296824	0.00523137	1.40494e-08	-0.0348585	0.00750781	3.44503e-06	-0.019307	0.00759187	0.0109905	0.431215	4.51279e-07	0.000210675
Olink_flt1	0.00484593	0.0046559	0.297967	-0.0326031	0.0070235	3.4596e-06	-0.0153073	0.00706358	0.0302344	0.433336	0.488205	0.000210675
Olink_ptn	-0.000268189	0.0049372	0.95668	-0.0327953	0.00713837	4.35465e-06	-0.0257237	0.00723648	0.000378746	0.433707	0.971977	0.000259768
Olink_itgbl1	0.0510798	0.00555894	4.15094e-20	-0.0337087	0.00745191	6.09943e-06	-0.0134411	0.00751461	0.0736756	0.432097	1.21332e-17	0.000356573
Olink_havcr1	0.0415682	0.00516199	8.2794e-16	-0.0311344	0.00689935	6.4171e-06	-0.0189064	0.00698268	0.00677931	0.433379	1.27372e-13	0.000367788
Olink_igfbpl1	0.0310781	0.00496007	3.74417e-10	-0.0312932	0.00694606	6.64761e-06	-0.0167699	0.0070403	0.0172231	0.433501	1.82403e-08	0.000373672
Olink_prok1	0.0249774	0.00547208	5.01911e-06	-0.0444667	0.00989568	7.02112e-06	-0.0192661	0.00968901	0.0467682	0.433679	9.11234e-05	0.000387221
Olink_trem2	0.00766826	0.00508009	0.131185	-0.0310703	0.00693914	7.5678e-06	-0.0205516	0.00705167	0.00356503	0.433555	0.286801	0.000409642
Olink_adamts16	0.0120778	0.00508854	0.017623	-0.0311995	0.00706684	1.01273e-05	-0.0197884	0.00716756	0.00576771	0.433497	0.0737973	0.000538219
Olink_sord	-0.010166	0.00493842	0.0395422	-0.0310478	0.0070591	1.09352e-05	-0.0112491	0.00707256	0.111723	0.433339	0.127013	0.000570776
Olink_c1qa	0.02249	0.00471652	1.86277e-06	-0.0305394	0.00697271	1.19013e-05	-0.0186659	0.00702288	0.00786633	0.432795	3.704e-05	0.000610306
Olink_dcbld2	0.0380244	0.00482896	3.49909e-15	-0.0302356	0.00692044	1.25058e-05	-0.015764	0.00701778	0.0246898	0.434051	4.2616e-13	0.000630247
Olink_bpifa2	-0.00817108	0.00524831	0.119502	0.0332081	0.00767739	1.52606e-05	-0.0155309	0.00776219	0.0454171	0.432463	0.269703	0.000756044
Olink_susd5	0.009991	0.00543507	0.0660333	-0.0335634	0.00777487	1.5861e-05	-0.0137057	0.00786136	0.0812669	0.432213	0.179216	0.000772696
Olink_rbks	-0.0181081	0.00487149	0.000201706	-0.0310232	0.0071948	1.62194e-05	-0.00635703	0.00722067	0.378651	0.434079	0.00225033	0.0007772
Olink_nadk	0.0179519	0.00481369	0.000192198	-0.0295387	0.00694642	2.11933e-05	-0.0191691	0.00701589	0.00629284	0.433264	0.0021775	0.000999161
Olink_eda2r	0.0489998	0.00580693	3.31172e-17	-0.0294818	0.00694202	2.17194e-05	-0.0203046	0.00698008	0.00362824	0.433322	6.45344e-15	0.00100771
Olink_klk4	0.0476354	0.00508897	8.2616e-21	-0.0298188	0.00706421	2.43549e-05	-0.010322	0.00705466	0.143436	0.43359	2.68318e-18	0.00111233
Olink_scg2	0.017457	0.00479015	0.000268333	0.0289679	0.00691215	2.78388e-05	-0.0189003	0.00698993	0.00685488	0.433672	0.00278909	0.00125189
Olink_bpifb2	0.00748355	0.00511384	0.143368	-0.0324635	0.00776685	2.92424e-05	-0.0199452	0.00773226	0.00989833	0.43102	0.302989	0.00129508
Olink_gcg	0.00640719	0.00482326	0.184054	0.0294439	0.00705457	3.00193e-05	-0.0215111	0.00713319	0.00256583	0.433822	0.357805	0.00130965
Olink_efhd1	0.0159708	0.00522669	0.00224728	-0.0310119	0.00752134	3.74378e-05	-0.0166198	0.00757257	0.0281884	0.430986	0.0157274	0.00160927
Olink_clec1a	0.00294013	0.00488694	0.547423	0.0290468	0.00708355	4.1276e-05	-0.0234496	0.00713486	0.00101469	0.433717	0.700727	0.00174855
Olink_smad5	-0.000200672	0.00474202	0.966245	-0.0288192	0.00704399	4.29637e-05	-0.0144938	0.00705948	0.0400691	0.433124	0.976941	0.00179404
Olink_ca5a	0.00750148	0.00500026	0.133565	-0.0295847	0.00724743	4.47063e-05	-0.0146146	0.00726797	0.0443496	0.433485	0.290738	0.00184052
Olink_gipc2	0.0262907	0.00525391	5.63697e-07	-0.0302928	0.00747594	5.08636e-05	-0.0185058	0.00755931	0.0143661	0.431282	1.22962e-05	0.00206492
Olink_gip	0.0396726	0.00516373	1.58971e-14	0.0304271	0.00753768	5.43161e-05	-0.0163822	0.00759509	0.0310159	0.433502	1.72101e-12	0.00214987
Olink_hspb6	0.0415408	0.00548211	3.58477e-14	-0.0292517	0.00724749	5.44271e-05	-0.0330004	0.00732943	6.73305e-06	0.433142	3.61321e-12	0.00214987
Olink_fabp3	0.018323	0.0058011	0.00158673	-0.0307667	0.00764842	5.7653e-05	-0.0170522	0.00772347	0.0272607	0.430965	0.0118015	0.00224693
Olink_scgb1a1	0.00564655	0.00464173	0.22381	-0.02813	0.00700805	5.98019e-05	-0.0180495	0.00702907	0.0102366	0.434083	0.407853	0.00230001
Olink_fgf9	0.00194256	0.00508713	0.702569	-0.030316	0.00757378	6.27217e-05	-0.0169165	0.00765431	0.0271066	0.432302	0.81915	0.00238098
Olink_tshb	-0.00464123	0.00435053	0.286059	-0.0287347	0.00720031	6.59613e-05	-0.016993	0.00702441	0.0155612	0.433446	0.476834	0.00247186
Olink_palm2	0.0163445	0.00550231	0.00297508	-0.0298666	0.00752149	7.17394e-05	-0.0165649	0.00752902	0.0278024	0.431148	0.0195859	0.00265436
Olink_s100g	-0.00955629	0.0053057	0.0716886	-0.0294081	0.00741869	7.38084e-05	-0.0158119	0.00752291	0.0355743	0.431551	0.189475	0.00268453
Olink_nefl	0.0216853	0.00542081	6.33412e-05	-0.0278887	0.0070388	7.43918e-05	-0.0176715	0.00710921	0.0129326	0.43283	0.000853209	0.00268453
Olink_suox	0.00152238	0.00520919	0.770098	-0.0298935	0.00756602	7.79459e-05	-0.012311	0.00761505	0.105957	0.431103	0.86477	0.00277848
Olink_reg1a	-0.000751582	0.00480849	0.875795	0.0274878	0.0069748	8.12497e-05	-0.0198762	0.00705073	0.00481892	0.432743	0.931805	0.00286136
Olink_fam3b	0.00642231	0.00470671	0.172416	0.0272447	0.0069691	9.26698e-05	-0.0196211	0.00703937	0.00531638	0.433295	0.342271	0.00322469
Olink_gsta3	-0.00950701	0.00504081	0.0592998	-0.0276733	0.0070906	9.52102e-05	-0.0124582	0.00712415	0.0803454	0.43385	0.168448	0.00327411
Olink_lpl	0.00134018	0.00552532	0.808353	0.0302369	0.00781061	0.000108418	-0.00341832	0.00788508	0.66464	0.433408	0.891702	0.00368494
Olink_prr4	-0.0114748	0.00518919	0.0270208	0.0289307	0.00752596	0.000121173	-0.0168859	0.00763599	0.027017	0.431585	0.0987273	0.00407113
Olink_ren	0.0488921	0.00537246	9.32421e-20	0.0276094	0.00722512	0.000132914	-0.0567322	0.00733619	1.06912e-14	0.436519	2.4777e-17	0.00439973
Olink_nt5e	-0.00141464	0.00462283	0.759597	-0.0267904	0.00701437	0.000133964	-0.021033	0.00701903	0.00273181	0.433636	0.858586	0.00439973
Olink_acy1	-0.00882622	0.00528869	0.0951464	-0.0278719	0.0073226	0.000141246	-0.00655622	0.00731108	0.369856	0.433594	0.231514	0.00458736
Olink_scly	-0.011899	0.00501432	0.0176477	-0.0273403	0.0072086	0.000149174	-0.0068467	0.00719365	0.341218	0.433264	0.0737973	0.00479159
Olink_fst	0.00803303	0.00463745	0.0832428	-0.0266011	0.00702777	0.000153806	-0.0199538	0.0070656	0.00474364	0.433195	0.211214	0.00484956
Olink_ism1	0.0175337	0.00485356	0.000303527	-0.0264585	0.00699155	0.000154297	-0.0168619	0.0070885	0.0173741	0.433557	0.00304366	0.00484956
Olink_furin	-0.00868689	0.0049819	0.0812197	-0.0265134	0.00701588	0.000157619	-0.0210046	0.00701401	0.00274881	0.433803	0.207407	0.00489035
Olink_pappa	-0.00301465	0.00501527	0.54778	-0.0275578	0.0072966	0.00015905	-0.00798663	0.00738193	0.279295	0.43299	0.700727	0.00489035
Olink_nt5c1a	0.0101912	0.00527234	0.0532483	-0.0284391	0.00753474	0.000160614	-0.0163003	0.00752647	0.0303372	0.431128	0.156584	0.00489035
Olink_adgrg1	0.0476977	0.00642125	1.11992e-13	-0.0283554	0.00752015	0.00016306	-0.0248276	0.00708518	0.000458469	0.433595	9.62802e-12	0.00491364
Olink_pla2g7	-0.032532	0.00489683	3.09623e-11	-0.0268444	0.00714579	0.00017239	0.0030773	0.00720342	0.669235	0.435285	1.92559e-09	0.00514179
Olink_serpina7	0.0142986	0.00509558	0.0050171	-0.0283482	0.00756465	0.000178872	-0.0155961	0.00764546	0.0413655	0.430502	0.0296862	0.00528103
Olink_proc	-0.0110091	0.00481356	0.0221942	-0.0265616	0.00709274	0.000180672	-0.0252641	0.00706251	0.000347621	0.433333	0.0854496	0.00528103
Olink_pcbd1	-0.0133636	0.00551973	0.0154795	-0.0286814	0.00770338	0.000196955	-0.00861325	0.00770077	0.263364	0.432294	0.0672313	0.00569999
Olink_aldh1a1	-0.00924634	0.00491481	0.0599344	-0.0266015	0.00716023	0.000203295	-0.00887136	0.0071843	0.216901	0.433812	0.16889	0.0058258
Olink_il5ra	0.0126081	0.00480898	0.00875016	-0.0256675	0.00694223	0.000218155	-0.0176898	0.0070193	0.0117333	0.433524	0.0449503	0.00619093
Olink_lect2	0.00981027	0.00539624	0.0690741	-0.0278088	0.00752997	0.000221839	-0.0178421	0.00761003	0.0190544	0.43093	0.184555	0.00623495
Olink_angptl4	0.0194857	0.00479902	4.90774e-05	-0.0255422	0.00694242	0.000234262	-0.0188471	0.0070092	0.00717122	0.433231	0.000689679	0.00645286
Olink_cd248	0.0228307	0.00512632	8.4654e-06	-0.0274214	0.00745711	0.000236086	-0.015552	0.00751545	0.0385203	0.431132	0.000143863	0.00645286
Olink_rnase3	0.00378262	0.00478515	0.429245	-0.0254959	0.00693382	0.000236215	-0.0182462	0.0070351	0.00950059	0.433073	0.612638	0.00645286
Olink_cd93	0.0303924	0.00480139	2.47526e-10	0.0260386	0.00710751	0.000249034	-0.0225281	0.00716373	0.00166336	0.434008	1.292e-08	0.00674006
Olink_kit	-0.0253568	0.00482531	1.48696e-07	0.0256302	0.00701349	0.000258041	-0.0219598	0.00706686	0.0018883	0.432984	3.83428e-06	0.0069009
Olink_fuom	-0.0151538	0.00538684	0.00490869	-0.0280438	0.0076773	0.000259699	-0.00784456	0.00768482	0.307361	0.432235	0.0292222	0.0069009
Olink_cxcl17	-0.0206126	0.00500116	3.76942e-05	-0.0251264	0.00689391	0.000267963	-0.0168068	0.00697055	0.0159079	0.433828	0.000545446	0.00705637
Olink_sult1a1	-0.00710095	0.00468095	0.129276	0.025208	0.00692216	0.00027119	-0.0205079	0.00697891	0.00329909	0.433312	0.285187	0.00707758
Olink_rln2	0.0164669	0.00407817	5.40517e-05	-0.0488125	0.0134426	0.000282486	-0.0184561	0.00771419	0.0167393	0.43197	0.00074525	0.00730714
Olink_pth	-0.0128401	0.005355	0.0164995	-0.0275859	0.00761755	0.000293416	-0.00998069	0.00764972	0.191998	0.432405	0.0703032	0.00742527
Olink_cdh17	-0.00174449	0.00475612	0.713778	0.025198	0.00695832	0.000293455	-0.0171508	0.00704415	0.0149056	0.433288	0.827597	0.00742527
Olink_c19orf12	-0.00316458	0.00505987	0.531694	-0.025623	0.00707776	0.000294674	-0.0130923	0.00715027	0.0671046	0.433071	0.689197	0.00742527
Olink_azu1	0.0103999	0.004738	0.0281688	-0.0254947	0.0070473	0.000297599	-0.0157467	0.00712504	0.0271069	0.432496	0.101169	0.00742675
Olink_ctbs	0.00644397	0.0051752	0.213079	-0.0273856	0.00757421	0.000299968	-0.0151979	0.00764092	0.0467062	0.432156	0.395447	0.00742675
Olink_thop1	-0.010309	0.00499973	0.039222	-0.0259861	0.0071913	0.000302355	-0.00943156	0.00717982	0.18898	0.433697	0.126541	0.00742675
Olink_ptp4a3	-0.00147754	0.00510274	0.772155	-0.027414	0.00761334	0.000317631	-0.0127931	0.00765732	0.0947894	0.432081	0.865086	0.00773695
Olink_acta2	0.0313563	0.00496578	2.73481e-10	-0.0250102	0.00698815	0.000345339	-0.0184045	0.00707166	0.00925574	0.433736	1.37825e-08	0.00834236
Olink_hagh	-0.00784984	0.00464944	0.0913522	-0.0253174	0.00712961	0.000384106	-0.0100875	0.0071517	0.158397	0.433048	0.225336	0.0092028
Olink_adh1b	-0.0128972	0.0054389	0.017731	-0.0272063	0.00769947	0.000410515	-0.00846856	0.00769043	0.270824	0.432108	0.0739616	0.00975557
Olink_naa10	-0.0156967	0.00507419	0.0019798	0.0267028	0.00756798	0.000418555	-0.0158852	0.00762813	0.0373073	0.43331	0.0142186	0.00986643
Olink_ca1	-0.0141157	0.00463722	0.00233589	-0.0255837	0.00725712	0.000423369	-0.00712388	0.00724034	0.325163	0.432722	0.0161414	0.00990006
Olink_erbb2	-0.00482991	0.00501981	0.335969	-0.0256975	0.00731356	0.000442348	-0.0105199	0.00719854	0.143913	0.433679	0.526573	0.0102618
Olink_sult2a1	-0.00518679	0.00503052	0.302515	-0.0244379	0.00698416	0.000467356	-0.0133589	0.00706279	0.0585711	0.433788	0.492345	0.0107565
Olink_sptlc1	-0.0205268	0.00511275	5.95932e-05	0.0257989	0.00741513	0.000503383	-0.0169384	0.00752557	0.0244051	0.431162	0.000812064	0.0114952
Olink_reg1b	-0.00514393	0.00474852	0.278694	0.0237281	0.00690006	0.00058475	-0.0200407	0.00698332	0.00410914	0.433029	0.470128	0.0132498
Olink_ncf2	0.006614	0.00474116	0.163017	-0.023843	0.00694527	0.000597482	-0.0169422	0.00703267	0.0159967	0.433782	0.332402	0.0134342
Olink_hgf	0.0104411	0.00515359	0.0427708	-0.023859	0.00698135	0.000632432	-0.0182038	0.00702382	0.00955246	0.432953	0.135156	0.0141114
Olink_fam20a	-0.00100311	0.00523748	0.848115	-0.0258148	0.0075654	0.000644976	-0.0151997	0.00752282	0.0433402	0.431028	0.916127	0.0142823
Olink_mfap5	0.02445	0.004972	8.7924e-07	-0.0240093	0.00706979	0.00068424	-0.0223652	0.00706619	0.00155125	0.433141	1.83573e-05	0.0149332
Olink_omg	-0.0317754	0.00500693	2.22546e-10	-0.023607	0.00695162	0.000684585	-0.0247981	0.00704317	0.000430528	0.434778	1.18273e-08	0.0149332
Olink_ncan	-0.0105514	0.00514007	0.0400998	-0.0247143	0.00729174	0.000701132	-0.0347714	0.00735362	2.26844e-06	0.433672	0.128213	0.0151808
Olink_lcat	-0.0290786	0.00517379	1.9177e-08	-0.0257273	0.00760306	0.000715521	-0.0228992	0.00753956	0.00238927	0.432166	6.02734e-07	0.0153784
Olink_cda	0.0259903	0.00523671	6.96528e-07	-0.0257046	0.0076047	0.000725294	-0.0210299	0.007618	0.00577281	0.431594	1.49702e-05	0.0154747
Olink_col1a1	-0.00195941	0.00449044	0.662584	0.0238966	0.00707746	0.000734901	-0.0174705	0.0069899	0.0124441	0.433049	0.78761	0.0155661
Olink_creld1	0.0174435	0.00527998	0.000955001	-0.0256734	0.00764116	0.000780453	-0.0168374	0.00766729	0.0280977	0.431557	0.0078412	0.0163946
Olink_ldlr	-0.0290258	0.00484602	2.11817e-09	-0.0238726	0.00710883	0.000785236	-0.0204609	0.00700523	0.00349289	0.43377	8.36679e-08	0.0163946
Olink_tf	0.0265383	0.00501416	1.21147e-07	-0.0250139	0.00745701	0.000796052	-0.0136273	0.00753022	0.0703531	0.43069	3.19021e-06	0.0165026
Olink_serpina11	0.0125006	0.00526165	0.0175152	-0.0252703	0.00754323	0.000808544	-0.0200288	0.00765199	0.00886131	0.432989	0.0734534	0.0165432
Olink_scarb1	0.0124548	0.00458016	0.0065445	-0.0237321	0.00708775	0.000813635	-0.0174358	0.00709449	0.0139883	0.432829	0.0358904	0.0165432
Olink_pamr1	-0.00262511	0.0048221	0.586175	-0.0238011	0.00711023	0.000816231	-0.0192549	0.00701361	0.0060468	0.43351	0.733158	0.0165432
Olink_ggt1	0.00891319	0.00535055	0.0957503	-0.0247248	0.00738947	0.000820653	-0.016569	0.00738076	0.0247799	0.43344	0.231879	0.0165432
Olink_hmbs	-0.0158492	0.0045015	0.000430522	-0.0238856	0.0071574	0.000846943	-0.00903629	0.00710016	0.203135	0.433188	0.00407254	0.0169563
Olink_inhbc	-0.00368541	0.00481343	0.443888	-0.0236618	0.00709762	0.000857443	-0.0176721	0.00701708	0.011791	0.43352	0.623424	0.0170497
Olink_edn1	0.0253967	0.00524864	1.31154e-06	-0.0250707	0.00754081	0.000886041	-0.0150233	0.00761554	0.0485339	0.431101	2.66224e-05	0.0174993
Olink_crim1	0.0226333	0.00480698	2.5033e-06	-0.0230056	0.00693066	0.000902794	-0.01775	0.00700951	0.0113356	0.433364	4.78245e-05	0.0176719
Olink_efemp1	0.0510636	0.00519816	9.37878e-23	-0.0232039	0.00699305	0.000906873	-0.00842705	0.00708241	0.234109	0.433953	3.42677e-20	0.0176719
Olink_ttf2	-0.013865	0.00510846	0.00664794	0.0247978	0.00748474	0.000923426	-0.0162379	0.00761471	0.0329772	0.431748	0.0363213	0.0178753
Olink_coch	-0.00384002	0.0050589	0.44782	-0.0246996	0.00748116	0.000962247	-0.0139127	0.00753817	0.0649523	0.431095	0.625891	0.0184162
Olink_rbp7	0.0125141	0.00523002	0.0167274	-0.0245483	0.00743646	0.000963969	-0.0186104	0.00755647	0.0137881	0.43084	0.0711705	0.0184162
Olink_megf10	0.00889993	0.00482694	0.0652179	0.023241	0.00706585	0.00100542	-0.0180252	0.00701406	0.0101768	0.43378	0.178487	0.0190834
Olink_chrdl1	0.0201797	0.00520379	0.000105512	-0.0230202	0.00700351	0.00101353	-0.0161127	0.00709968	0.0232429	0.433205	0.001318	0.0191132
Olink_mindy1	-0.00782243	0.00505075	0.121445	0.0244478	0.00746241	0.0010533	-0.0178174	0.00753196	0.0180069	0.430411	0.272443	0.0196264
Olink_cep170	-0.0102493	0.00506801	0.0431458	0.0246195	0.00752085	0.00106313	-0.0163723	0.00761552	0.0315725	0.430924	0.135608	0.0196264
Olink_mnda	0.000931327	0.00475711	0.844786	-0.0227182	0.00694029	0.00106345	-0.0181194	0.00703429	0.0100018	0.43319	0.914221	0.0196264
Olink_ifi30	-0.0150062	0.00539482	0.00541163	-0.0248399	0.00759389	0.00107246	-0.0160168	0.00763523	0.0359328	0.432328	0.0312613	0.0196264
Olink_birc2	-0.0125419	0.00476476	0.00848571	0.0228858	0.00699762	0.00107432	-0.0174039	0.00709835	0.0142171	0.433365	0.0437114	0.0196264
Olink_mmp7	0.0184799	0.00504257	0.000247833	-0.0228422	0.00699114	0.00108652	-0.0175691	0.00712125	0.0136236	0.43342	0.00264385	0.0196716
Olink_paep	0.025604	0.00447085	1.02904e-08	-0.0275136	0.00842339	0.00109025	-0.0177054	0.00707807	0.0123722	0.433621	3.41804e-07	0.0196716
Olink_pyy	0.0318291	0.00527146	1.57388e-09	0.0245683	0.00753135	0.00110668	-0.0241062	0.00765125	0.00163041	0.435093	6.57207e-08	0.0198456
Olink_pydc1	0.000518643	0.00505642	0.918304	-0.0250074	0.00769321	0.0011526	-0.0115614	0.00772108	0.134302	0.431022	0.952182	0.020543
Olink_tnfrsf11b	0.0405189	0.00498565	4.5003e-16	-0.0226613	0.00697663	0.00116229	-0.0108858	0.00709025	0.124712	0.434128	7.73788e-14	0.0205901
Olink_adamtsl5	0.0134469	0.00510646	0.00845871	0.024037	0.00744896	0.00125239	-0.0152001	0.00751482	0.0431117	0.431478	0.0436834	0.0220527
Olink_frmd4b	-0.00394113	0.00505169	0.435301	0.0241381	0.00749444	0.00127932	-0.0157342	0.0076295	0.0391866	0.433317	0.616408	0.0223919
Olink_ccl23	0.0175494	0.00479132	0.000249798	-0.0223153	0.0069393	0.00130176	-0.0195191	0.00701215	0.00537787	0.433272	0.00265512	0.0226492
Olink_hao1	0.000225439	0.0047846	0.96242	-0.0231964	0.00721895	0.0013132	-0.0139656	0.00716134	0.0511661	0.432653	0.974758	0.0227129
Olink_esyt2	-0.0109641	0.00507401	0.0307139	0.0238727	0.00743377	0.00132199	-0.0175326	0.0075324	0.0199368	0.43107	0.107389	0.0227305
Olink_lsp1	0.0169532	0.00484427	0.000466318	-0.0224199	0.00698684	0.00133339	-0.0185789	0.00703964	0.00831325	0.433523	0.00434092	0.0227924
Olink_siglec8	0.00411979	0.00523738	0.431514	-0.0241705	0.00759342	0.00145822	-0.0142518	0.00764223	0.0622064	0.430961	0.614377	0.0246537
Olink_agxt	0.0046367	0.00480522	0.334585	-0.0224917	0.00706648	0.00145915	-0.0171808	0.00708473	0.0153103	0.433183	0.526085	0.0246537
Olink_fgfbp3	-0.0153206	0.00508892	0.00260897	-0.023754	0.00748638	0.00150999	-0.020228	0.00753602	0.00727372	0.431708	0.0175715	0.02517
Olink_mmp10	0.0105564	0.00462704	0.0225264	0.0222507	0.00701307	0.00151099	-0.0221362	0.00703587	0.0016551	0.434549	0.0860713	0.02517
Olink_cfh	-0.0183276	0.00559189	0.00104808	-0.0247508	0.0078031	0.00151554	-0.0198922	0.00774494	0.01022	0.430985	0.00846282	0.02517
Olink_klk7	-0.029682	0.00526804	1.769e-08	0.0241389	0.00762908	0.00155699	-0.0161688	0.00771807	0.0361831	0.433269	5.62042e-07	0.0257123
Olink_clec14a	0.0314588	0.00486755	1.03653e-10	0.0223288	0.0070617	0.00156811	-0.0343162	0.00711772	1.43106e-06	0.434946	5.82649e-09	0.0257505
Olink_npl	0.0019553	0.0056297	0.728353	-0.0249304	0.00789447	0.00158996	-0.0099925	0.00788253	0.20492	0.430948	0.835548	0.0259635
Olink_dtx3	0.0169061	0.00497217	0.000674029	-0.0223163	0.00708537	0.00163579	-0.0183724	0.00709079	0.00957203	0.432934	0.00586698	0.0264405
Olink_dcxr	-0.0187265	0.00517116	0.000293395	-0.0230879	0.00733351	0.00164341	-0.00101982	0.00732862	0.889328	0.43415	0.00296745	0.0264405
Olink_tspan1	0.0210907	0.00955205	0.0272509	-0.0329516	0.0104683	0.00164631	-0.0206014	0.00766887	0.00722595	0.43341	0.0992269	0.0264405
Olink_rnase4	0.00469718	0.00540507	0.384835	-0.0238904	0.00760529	0.00168331	-0.0157809	0.00764454	0.0389921	0.431995	0.572267	0.0268869
Olink_esm1	0.0269725	0.00481273	2.10113e-08	-0.0218161	0.006962	0.00172786	-0.0174985	0.00702177	0.0127048	0.433647	6.53362e-07	0.0274486
Olink_capn3	-0.000513272	0.00507419	0.919429	0.0231364	0.00743695	0.0018658	-0.0192711	0.00755024	0.0107023	0.43049	0.952953	0.0294326
Olink_igf2r	0.00979731	0.00492805	0.0468096	-0.0216415	0.00695901	0.00187289	-0.0187128	0.00701783	0.00766809	0.433357	0.143787	0.0294326
Olink_inhbb	0.00992286	0.00533338	0.0628193	-0.0238884	0.00769805	0.00191584	-0.0151386	0.0077133	0.0496926	0.431505	0.174048	0.0299466
Olink_lpo	0.000667631	0.00483576	0.890193	0.0216968	0.00701146	0.00197281	-0.0171984	0.00712462	0.0157848	0.432686	0.939701	0.0305381
Olink_fn1	-0.0223161	0.00523128	1.99534e-05	-0.023283	0.00752468	0.00197458	-0.00992249	0.00753398	0.187835	0.431445	0.000303769	0.0305381
Olink_smoc1	0.0117174	0.00488336	0.0164236	-0.0219074	0.0070851	0.00198896	-0.0190112	0.00705376	0.0070373	0.432564	0.0700822	0.0305985
Olink_cdhr5	-0.0158755	0.00477608	0.000888121	-0.0215687	0.00697913	0.00199963	-0.0222916	0.00702259	0.00150311	0.43375	0.00739595	0.0306017
Olink_ass1	0.000398614	0.00525983	0.939591	-0.024447	0.00791993	0.00202482	-0.00896271	0.00789632	0.256361	0.43335	0.963761	0.030714
Olink_ampd3	-0.000632127	0.00495365	0.89846	-0.0231386	0.00749722	0.00202799	-0.0148762	0.00754574	0.0486771	0.431172	0.943996	0.030714
Olink_atrn	0.00377687	0.00514497	0.462898	-0.0231837	0.00751823	0.00204605	-0.0155162	0.00751768	0.0390278	0.43048	0.63673	0.0307704
Olink_pon2	-0.0103467	0.00486019	0.0332706	-0.0215756	0.00699972	0.00205493	-0.0172927	0.00707307	0.0144944	0.43377	0.112428	0.0307704
Olink_ca2	-0.0121434	0.00467105	0.00933323	-0.0219584	0.00712673	0.00206329	-0.0105041	0.00714362	0.141457	0.434263	0.0469553	0.0307704
Olink_fetub	0.00886882	0.00474819	0.0617916	-0.0219476	0.0071277	0.00207678	-0.020216	0.00719613	0.0049672	0.432771	0.17218	0.0307719
Olink_txndc15	0.0158559	0.00473716	0.000817146	-0.0213047	0.00692138	0.00208445	-0.0185765	0.00700928	0.00804534	0.433453	0.00688334	0.0307719
Olink_mtss2	-0.0147208	0.00511747	0.00402227	0.0229274	0.00746314	0.00212707	-0.0177636	0.00753587	0.0184175	0.430398	0.0250684	0.0311837
Olink_shbg	0.00998476	0.00539594	0.0642598	-0.0256256	0.00834395	0.00213368	-0.019121	0.00812563	0.0186184	0.430718	0.176503	0.0311837
Olink_bglap	-0.00682806	0.00494066	0.166975	-0.023213	0.00756288	0.00214672	-0.0206888	0.00756867	0.00626967	0.431252	0.335687	0.0312182
Olink_islr2	-0.0123535	0.00491873	0.0120248	0.0216818	0.00708231	0.00220431	-0.0176964	0.00715147	0.0133453	0.432912	0.0572342	0.031897
Olink_tgfa	0.0221801	0.00471005	2.49512e-06	-0.0213085	0.00698977	0.00230091	-0.0156265	0.00704075	0.0264619	0.433624	4.78245e-05	0.0331308
Olink_cbs	-0.000625109	0.00523168	0.904892	-0.0232892	0.00765015	0.00233385	-0.0127711	0.00766809	0.0958224	0.431023	0.945567	0.0334405
Olink_cxcl10	-0.030852	0.00474279	7.84264e-11	-0.0211441	0.00695181	0.00235508	-0.0231403	0.0069993	0.000946786	0.43464	4.49491e-09	0.0335799
Olink_ogn	0.0149706	0.00523374	0.00423286	-0.0214526	0.00708843	0.00247602	-0.0175509	0.00718331	0.0145576	0.433365	0.0259385	0.035133
Olink_nptxr	-0.0236632	0.00481047	8.72322e-07	-0.0211464	0.00699245	0.00249446	-0.0266882	0.00704709	0.00015259	0.434194	1.83439e-05	0.0352238
Olink_epha1	0.0149115	0.00499747	0.00284826	-0.02246	0.00744833	0.00256739	-0.0208822	0.00743726	0.00499039	0.432962	0.0189215	0.0360792
Olink_scgb2a2	-0.00755417	0.00499683	0.130595	0.0227367	0.00755487	0.00261801	-0.0153426	0.00762732	0.0442757	0.433254	0.286627	0.0366145
Olink_ptpn1	-0.00743908	0.00471452	0.114593	0.0208581	0.00694273	0.0026632	-0.0195941	0.00703856	0.00537428	0.433343	0.261937	0.0370692
Olink_tnxb	-0.00455741	0.00480552	0.342945	0.0208612	0.00696046	0.00272702	-0.0179315	0.00703657	0.0108272	0.433376	0.533207	0.0377776
Olink_itgax	-0.0114054	0.00495006	0.0212225	0.0225107	0.00752013	0.0027606	-0.0185014	0.00759194	0.014815	0.430567	0.0838287	0.0377914
Olink_rab33a	-0.0116277	0.00509975	0.0226096	0.0225211	0.00752413	0.0027625	-0.0158748	0.00762923	0.0374595	0.433249	0.0862765	0.0377914
Olink_pttg1	0.0131653	0.00499122	0.00835062	-0.022389	0.00748189	0.00276936	-0.0184386	0.0075901	0.0151324	0.430575	0.0432015	0.0377914
Olink_jam2	0.0197379	0.00486061	4.89854e-05	0.0208632	0.00697474	0.00277973	-0.0261535	0.00700805	0.000190236	0.434014	0.000689679	0.0377914
Olink_wif1	-0.00268285	0.00478581	0.575083	-0.0211583	0.00707867	0.00280013	-0.0241152	0.00709038	0.000671666	0.432694	0.724868	0.0378501
Olink_rbp2	-0.0048178	0.0048067	0.316199	-0.0207624	0.00695037	0.00281658	-0.015409	0.00704376	0.0287029	0.433088	0.50783	0.0378501
Olink_sorcs2	0.00410921	0.00487486	0.399267	-0.0210044	0.00703525	0.00283179	-0.0164776	0.00709801	0.020267	0.433365	0.583529	0.0378501
Olink_stab2	-0.00631927	0.00516891	0.221505	-0.022715	0.00760928	0.00283585	-0.0115777	0.00757102	0.126218	0.431209	0.405169	0.0378501
Olink_tab2	-0.00806151	0.00506768	0.111669	0.0224079	0.00752246	0.00289553	-0.0191136	0.00759278	0.0118282	0.430568	0.256813	0.0384711
Olink_mog	-0.0192367	0.00489572	8.53151e-05	-0.0206219	0.00693025	0.0029252	-0.0230263	0.00699254	0.000992008	0.433291	0.00109857	0.0386894
Olink_sprr3	-0.0109161	0.00513577	0.0335502	0.0244406	0.00821806	0.002941	-0.0153453	0.00814907	0.0596975	0.431051	0.113111	0.0387231
Olink_sod2	0.0074203	0.00486288	0.12704	0.0211198	0.00711102	0.00297936	-0.0265331	0.00714883	0.000206244	0.433627	0.281145	0.0389273
Olink_timm8a	-0.00329018	0.00504682	0.514449	0.0220689	0.00743604	0.00300079	-0.0181536	0.00753492	0.0159892	0.431096	0.675229	0.0389273
Olink_camsap1	-0.00974784	0.00500111	0.0512858	0.0220453	0.00743378	0.00302313	-0.0174093	0.00752891	0.0207648	0.430872	0.152501	0.0389273
Olink_fgf19	0.00377214	0.00477659	0.4297	0.020515	0.00691842	0.00302556	-0.017343	0.0070082	0.0133394	0.433381	0.612689	0.0389273
Olink_ntf4	0.00559625	0.00460644	0.22442	-0.0210467	0.00709844	0.00302859	-0.0170554	0.00709704	0.0162577	0.433349	0.407947	0.0389273
Olink_art3	-0.000488816	0.00541739	0.928104	0.0224255	0.00756682	0.00304145	-0.0291496	0.00772295	0.000160576	0.432908	0.957589	0.0389273
Olink_scgn	0.0162762	0.00479057	0.000680487	0.0209008	0.00705433	0.00304973	-0.0123558	0.007115	0.0824659	0.433327	0.00590227	0.0389273
Olink_igdcc4	0.0151756	0.00532967	0.00441022	0.0221733	0.00749303	0.00308619	-0.0248672	0.00762346	0.00110746	0.431549	0.0269125	0.0392066
Olink_nrtn	0.00877407	0.00476547	0.0656019	-0.0207232	0.00700593	0.00309843	-0.0181302	0.00707943	0.0104414	0.432693	0.178709	0.0392066
Olink_ccl27	-0.0053043	0.00490113	0.279143	-0.0206174	0.00698649	0.00316862	-0.0178929	0.00701931	0.0108034	0.433339	0.470128	0.0399219
Olink_s100a11	0.00342803	0.00479015	0.474216	-0.0204533	0.00693454	0.0031846	-0.0179717	0.00704307	0.0107233	0.433019	0.644414	0.039951
Olink_fgfr2	0.0182008	0.00504332	0.000307814	-0.0211944	0.00719815	0.00323711	-0.0213308	0.00715984	0.00289115	0.433466	0.00306034	0.0404362
Olink_cntn5	-0.00691048	0.00497584	0.164898	-0.0215607	0.00733382	0.00328474	-0.031456	0.00738452	2.05067e-05	0.433817	0.33472	0.0408352
Olink_gbp1	-0.0183356	0.00504042	0.000275392	-0.0219189	0.00745865	0.00329758	-0.0198	0.00753945	0.00863782	0.432104	0.00283441	0.0408352
Olink_sost	-0.0110899	0.00501191	0.026923	-0.0210168	0.0071599	0.00333337	-0.00862771	0.00722978	0.232735	0.433442	0.0986164	0.0408352
Olink_ptges2	-0.00464684	0.00514462	0.366403	0.0222674	0.00758823	0.00334319	-0.017747	0.00767195	0.0207146	0.432065	0.554395	0.0408352
Olink_ppp1r9b	-0.000948619	0.00469476	0.839871	0.020222	0.00689271	0.00334969	-0.0198586	0.00697586	0.00441859	0.432986	0.910587	0.0408352
Olink_gask1a	-0.00468883	0.00515295	0.362865	-0.0222179	0.0075739	0.00335369	-0.0152816	0.00762626	0.0450962	0.433448	0.551552	0.0408352
Olink_spred2	-0.00666122	0.00503925	0.18622	0.0219124	0.00747453	0.00337403	-0.016515	0.00761928	0.0302009	0.431857	0.35997	0.0408352
Olink_ceacam1	0.00890618	0.00467469	0.0567609	-0.0202552	0.00691367	0.00339409	-0.019171	0.00700909	0.0062372	0.433451	0.162975	0.0408352
Olink_csnk2a1	-0.00311527	0.00500253	0.533459	0.0218019	0.00744571	0.00341207	-0.0166897	0.00752794	0.0266263	0.430913	0.690855	0.0408352
Olink_cxcl12	0.00969499	0.00470063	0.039167	-0.0205806	0.00702892	0.0034133	-0.0183934	0.00709383	0.00952084	0.432691	0.126503	0.0408352
Olink_apcs	-0.0173537	0.00542757	0.00138812	-0.0245779	0.0084	0.00343609	0.00414702	0.00811268	0.609229	0.431072	0.0105116	0.0408352
Olink_slc39a5	0.0040982	0.00480482	0.393699	-0.0207558	0.00709394	0.00343669	-0.0152942	0.00713009	0.0319559	0.433486	0.579447	0.0408352
Olink_pdlim7	-0.00458731	0.00469283	0.328319	0.0202194	0.00691624	0.00346325	-0.0192648	0.00700256	0.00594159	0.433225	0.519381	0.0409841
Olink_kynu	-0.0106914	0.00487749	0.0283847	-0.0206774	0.00708185	0.00350442	-0.0120578	0.00706215	0.0877577	0.433275	0.101724	0.0413041
Olink_appl2	-0.00945371	0.00513414	0.0655785	0.0220132	0.00754575	0.00353272	-0.016757	0.00761207	0.0277155	0.431489	0.178709	0.0414705
Olink_lmnb1	0.00128293	0.00516767	0.803934	-0.0218115	0.00749944	0.00363459	-0.0176895	0.00754397	0.0190393	0.430702	0.888746	0.0424956
Olink_cxcl13	0.00419987	0.00455775	0.356806	-0.0201758	0.00695533	0.00372418	-0.0204454	0.00698031	0.00340199	0.433255	0.545772	0.0433696
Olink_f9	0.00204777	0.00496526	0.680034	-0.0204355	0.00704902	0.0037446	-0.0177302	0.00702074	0.0115598	0.432802	0.802154	0.0434344
Olink_cfd	0.0080583	0.00541772	0.136917	-0.0217313	0.00752813	0.00389528	-0.0143074	0.00757705	0.0589977	0.430427	0.295575	0.0450035
Olink_il19	-0.00457795	0.00503302	0.363047	0.020606	0.00715104	0.00395911	-0.019517	0.00720131	0.0067266	0.433374	0.551552	0.045561
Olink_pear1	0.00331677	0.00468809	0.479265	0.0198541	0.00690235	0.00402384	-0.0191164	0.00696953	0.00609303	0.433109	0.6474	0.04611
Olink_serpinb6	-0.00639037	0.00464686	0.169075	0.0198978	0.0069245	0.00406085	-0.0206143	0.00699555	0.00321262	0.433557	0.33873	0.04611
Olink_cpm	0.0149124	0.00508028	0.00333324	-0.0203725	0.00709116	0.00406835	-0.0213245	0.00708862	0.00262868	0.433251	0.0216033	0.04611
Olink_leg1	-0.0042609	0.00525494	0.417464	0.0219811	0.00765131	0.00406992	-0.0190653	0.00774483	0.0138329	0.432705	0.601326	0.04611
Olink_prtn3	0.0103679	0.00483585	0.0320413	-0.0200015	0.00700781	0.00431676	-0.016065	0.00709701	0.0236013	0.43293	0.109701	0.0487177
Olink_nexn	-0.00673022	0.00507101	0.184452	0.0211155	0.00741029	0.00438124	-0.0165403	0.00752268	0.0279032	0.43071	0.358241	0.0491006
Olink_creg1	-0.0163978	0.005081	0.00125059	-0.0199543	0.00700402	0.00438787	-0.0153928	0.00706988	0.029468	0.434003	0.00977397	0.0491006
Olink_hjv	0.0114679	0.00499623	0.02172	-0.0215118	0.0075532	0.00440108	-0.0166844	0.00752627	0.026641	0.430868	0.0851039	0.0491006
Olink_nmrk2	-0.0110319	0.00492254	0.0250243	0.0218587	0.00768534	0.0044545	-0.0169002	0.00764906	0.0271486	0.432228	0.0930613	0.0495076
Olink_ccl16	0.00723951	0.00487967	0.13792	-0.0202989	0.00715466	0.00455363	-0.0172969	0.00714371	0.0154696	0.432955	0.296352	0.0504176
Olink_psmd9	-0.0110253	0.00469918	0.0189693	-0.0198984	0.0070179	0.00457903	-0.0126562	0.00707147	0.0735004	0.433259	0.0779849	0.0505076
Olink_ces1	-0.0113756	0.00516424	0.0276155	-0.0196701	0.00696557	0.00474625	-0.0178394	0.00700404	0.0108681	0.43362	0.100021	0.0521552
Olink_cpxm2	0.00927416	0.00524678	0.0771369	-0.021136	0.0074978	0.00482018	-0.0162896	0.00753307	0.0305915	0.430848	0.199886	0.0527298
Olink_msr1	0.0209365	0.00505501	3.45267e-05	-0.0194299	0.00689496	0.00483462	-0.0199518	0.00697755	0.00424583	0.433338	0.000504608	0.0527298
Olink_lpp	-0.0179336	0.00508989	0.000426557	0.0212359	0.00755803	0.00496097	-0.0156938	0.00762971	0.0396993	0.433301	0.00404814	0.0539067
Olink_gzmh	-0.00364916	0.00492979	0.459166	-0.0196043	0.00700624	0.00514226	-0.0145437	0.00713258	0.0414511	0.433515	0.633385	0.0556697
Olink_nmnat1	-0.00114209	0.00483819	0.81339	-0.0195878	0.00701637	0.00524492	-0.0168513	0.00706577	0.0170865	0.433424	0.894147	0.0565716
Olink_ghr	-0.0127107	0.00540741	0.0187477	-0.0211522	0.00758638	0.00530297	-0.0203335	0.00764135	0.00779434	0.431887	0.077481	0.0569875
Olink_agr2	0.0221222	0.00470559	2.59286e-06	0.0197215	0.00708684	0.00539068	-0.0167541	0.00711325	0.0185098	0.433673	4.92138e-05	0.0577178
Olink_crip2	0.00697531	0.00499947	0.162959	-0.0198482	0.00714648	0.0054828	-0.0176047	0.00714352	0.0137265	0.433326	0.332402	0.0584899
Olink_fndc1	-0.00110052	0.00519626	0.832272	-0.0207084	0.00746526	0.00554028	-0.0169162	0.00752459	0.0245736	0.431143	0.905447	0.0588881
Olink_glt8d2	0.00356376	0.0045961	0.438114	-0.01959	0.0070661	0.00556677	-0.0177663	0.00709522	0.0122837	0.432802	0.61895	0.0589553
Olink_trim5	-0.000300393	0.00474813	0.949555	0.019162	0.00693208	0.00570758	-0.0190171	0.00701773	0.00673344	0.433527	0.968365	0.0602284
Olink_guca2a	0.015658	0.00487727	0.00132631	0.0192139	0.00696677	0.00581903	-0.0174242	0.00703265	0.0132297	0.433952	0.0101753	0.0611836
Olink_src	-0.008227	0.00471512	0.0810243	0.0191251	0.00694356	0.00588286	-0.0193834	0.00701296	0.00571293	0.433276	0.207385	0.0614205
Olink_cxcl14	0.00773282	0.00478561	0.106134	-0.0193967	0.00704227	0.00588359	-0.0174899	0.00712068	0.0140447	0.432679	0.248496	0.0614205
Olink_hmox1	-0.0146208	0.00494824	0.00313074	-0.019477	0.00707609	0.00591631	-0.0111055	0.0071418	0.119953	0.433227	0.0204724	0.0615422
Olink_spart	-0.0104849	0.00510854	0.0401352	0.0207108	0.00752812	0.0059417	-0.0168599	0.00761602	0.0268519	0.431476	0.128213	0.0615872
Olink_rnase1	0.0190913	0.00543179	0.000440647	-0.0206378	0.00751434	0.00602682	-0.0165704	0.00753099	0.027791	0.430763	0.00414152	0.0622487
Olink_psmc3	0.010884	0.00508506	0.0323293	-0.0207209	0.00755446	0.00609315	-0.0168987	0.00765451	0.0272721	0.432218	0.110138	0.0626836
Olink_lep	-0.0297043	0.00770697	0.000116252	-0.0225372	0.00821972	0.00611181	-0.0671812	0.00986445	9.84452e-12	0.433722	0.00141585	0.0626836
Olink_ahsp	-0.0124592	0.00470109	0.00804536	-0.0198977	0.00726087	0.00613863	-0.00681943	0.00726472	0.347887	0.43374	0.0424378	0.062722
Olink_lgals8	-0.0133646	0.00469625	0.00443193	0.0188467	0.00688268	0.00617848	-0.0206666	0.00698009	0.00306997	0.433246	0.0269563	0.062722
Olink_pglyrp2	0.00130231	0.00490209	0.790499	-0.0206241	0.00753311	0.00618793	-0.0170006	0.00756331	0.0245955	0.430648	0.879323	0.062722
Olink_scgb3a2	0.000946625	0.00466967	0.839357	0.0191824	0.0070084	0.00620139	-0.0164123	0.00704105	0.0197606	0.433181	0.910531	0.062722
Olink_maneal	0.00266859	0.0051124	0.601684	-0.0204621	0.00752301	0.00653218	-0.0167606	0.00764662	0.0283926	0.43226	0.744614	0.065762
Olink_plekho1	-0.0121022	0.00507177	0.0170282	0.0201847	0.00742306	0.00654695	-0.0174413	0.00752984	0.0205474	0.431037	0.0719462	0.065762
Olink_susd4	0.0141207	0.00486792	0.00372443	-0.021059	0.00775076	0.00659001	-0.016296	0.00768399	0.0339467	0.430386	0.0235639	0.0658529
Olink_mars1	-0.0107663	0.00511452	0.0352935	0.0204807	0.00753944	0.00660106	-0.0167101	0.00762138	0.0283464	0.431398	0.117375	0.0658529
Olink_camlg	-0.00951959	0.00505952	0.0599083	0.0203241	0.00751026	0.0068092	-0.0158501	0.00762238	0.0375859	0.431691	0.16889	0.0672074
Olink_pxn	0.00188559	0.00482674	0.696054	-0.0190562	0.00704356	0.00682292	-0.0161793	0.0071105	0.0228858	0.432821	0.814805	0.0672074
Olink_bpifb1	-0.00851171	0.00498901	0.0879973	0.0191888	0.00709305	0.00682672	-0.0191857	0.00718973	0.007622	0.433175	0.219281	0.0672074
Olink_ctsl	0.00466732	0.00484502	0.335389	-0.0189925	0.00702075	0.00682881	-0.0178069	0.00707634	0.0118595	0.433137	0.526573	0.0672074
Olink_apoa4	0.0198926	0.00491841	5.2525e-05	0.0201552	0.00747788	0.00703511	-0.0187327	0.00752155	0.0127587	0.431211	0.000731098	0.0690055
Olink_inppl1	-0.00444771	0.00475166	0.349261	0.0185985	0.00696685	0.0075975	-0.0183304	0.00703915	0.00921554	0.43288	0.539013	0.0741225
Olink_met	-0.00892782	0.00477236	0.0613878	0.0190533	0.00713841	0.00760751	-0.0195384	0.00713983	0.00621136	0.432592	0.171545	0.0741225
Olink_sarg	-0.0119473	0.00511013	0.0193943	0.019959	0.00748479	0.00766512	-0.0174317	0.00753687	0.0207352	0.431381	0.078845	0.0744357
Olink_cd1c	-0.0142001	0.00486005	0.00348174	0.0185691	0.0069678	0.00770172	-0.0198537	0.00705694	0.00490472	0.433417	0.0224166	0.0745435
Olink_cspg4	0.0332623	0.00516155	1.17437e-10	-0.0199698	0.00750381	0.00778715	-0.0117657	0.00754842	0.119077	0.431471	6.47679e-09	0.0751216
Olink_rpl14	-0.00455669	0.00500875	0.362962	-0.0201141	0.00757707	0.00794324	-0.0156241	0.00761175	0.0401147	0.431041	0.551552	0.0763753
Olink_cd5	-0.0130811	0.00493673	0.00805781	0.0185257	0.00698464	0.00799613	-0.0203434	0.0070778	0.00405155	0.432704	0.0424378	0.0766318
Olink_sowaha	-0.00470184	0.0049558	0.34275	0.0200337	0.0075624	0.00807322	-0.0155252	0.00761637	0.0415171	0.431702	0.533207	0.0770136
Olink_adm	0.018395	0.00516956	0.000373579	-0.0186137	0.00702813	0.00808867	-0.0183419	0.00698974	0.00869016	0.432602	0.0036158	0.0770136
Olink_calca	0.00558809	0.00649443	0.389549	0.0224456	0.00849024	0.00820341	-0.0382906	0.00845944	6.01479e-06	0.433639	0.576241	0.0775699
Olink_pde5a	-0.00762578	0.00513568	0.137588	0.0199949	0.00756364	0.00820717	-0.0168416	0.00761141	0.0269259	0.431469	0.296148	0.0775699
Olink_frmd7	-0.0168394	0.00505511	0.000865627	0.0198185	0.0075014	0.00824563	-0.0161435	0.0076159	0.0340369	0.431748	0.00722922	0.0775699
Olink_igfbp1	0.000823153	0.00524896	0.875386	-0.0186375	0.00706124	0.00830754	-0.0225184	0.00712811	0.00158351	0.432867	0.931805	0.0775699
Olink_spink5	-0.00359187	0.00495738	0.468732	0.0185713	0.00703626	0.00830879	-0.0212826	0.00712824	0.002831	0.433355	0.640535	0.0775699
Olink_vav3	-0.0108701	0.00509333	0.0328346	0.0199102	0.0075472	0.00834044	-0.0174407	0.00762978	0.0222672	0.4315	0.11147	0.0775699
Olink_nid1	-0.00126216	0.00463639	0.785448	-0.0188586	0.00714931	0.00834663	-0.0148479	0.00714472	0.0376999	0.432841	0.875152	0.0775699
Olink_lrrc38	0.00474127	0.00508413	0.351052	-0.0204288	0.00774656	0.00836402	-0.0131366	0.00778782	0.0916472	0.431702	0.540919	0.0775699
Olink_slc9a3r1	-0.0137488	0.00516486	0.00777108	0.0197866	0.0075056	0.00838593	-0.0166991	0.00760982	0.0282117	0.431485	0.0412248	0.0775699
Olink_rabep1	-0.0116758	0.00505013	0.020784	0.0198373	0.0075374	0.00849546	-0.0167486	0.00761461	0.0278456	0.431474	0.0825428	0.0783351
Olink_ccn3	0.010208	0.00493431	0.0385711	-0.0182696	0.00694715	0.00854613	-0.019303	0.00697746	0.00566865	0.432851	0.125131	0.0785545
Olink_pdgfrb	0.0170412	0.00467138	0.000264555	-0.0181049	0.00689558	0.0086527	-0.0191051	0.00696991	0.00612591	0.433014	0.00276177	0.079171
Olink_ankmy2	-0.00773859	0.00512917	0.131373	0.0197546	0.00752546	0.00866737	-0.0166138	0.00762137	0.0292713	0.431824	0.286998	0.079171
Olink_cntn3	-0.0182283	0.00475484	0.000126428	-0.0200412	0.00764576	0.00876439	-0.00133551	0.00743961	0.857536	0.433837	0.00153339	0.0795861
Olink_glrx5	-0.0160749	0.00509237	0.00159695	0.0197299	0.00752957	0.00878775	-0.0163813	0.0076089	0.0313313	0.431515	0.0118474	0.0795861
Olink_cgref1	0.00621727	0.00480068	0.195298	0.0181567	0.00693261	0.00882061	-0.0191625	0.00701321	0.00629089	0.433322	0.373598	0.0795861
Olink_nrcam	0.0164742	0.0047669	0.000548805	-0.0181549	0.006932	0.00882173	-0.0196234	0.00701537	0.0051568	0.433177	0.0049511	0.0795861
Olink_mfap4	0.0427444	0.00530448	7.95254e-16	-0.0198363	0.00757947	0.00887087	-0.00784841	0.00767173	0.306299	0.432491	1.27372e-13	0.0797832
Olink_rac3	-0.00963957	0.00499928	0.0538383	0.0197617	0.0075549	0.00890654	-0.0157403	0.0076166	0.0387799	0.431686	0.157527	0.0798584
Olink_lat2	-0.00826669	0.00482006	0.0863407	0.0181779	0.00696716	0.00908133	-0.0181407	0.00704624	0.0100408	0.432859	0.216444	0.0811766
Olink_s100a13	0.0142085	0.00523273	0.00662392	-0.0198667	0.00762214	0.00915199	-0.0164929	0.00764947	0.0310828	0.431845	0.0362579	0.0814409
Olink_eif4g3	-0.00780635	0.00499548	0.118134	0.0193302	0.00741973	0.00918404	-0.0172064	0.00752858	0.0222899	0.430845	0.267887	0.0814409
Olink_mybpc1	0.0310269	0.005827	1.01656e-07	-0.0201751	0.00774517	0.00919449	-0.0272226	0.0078084	0.000490206	0.431173	2.72606e-06	0.0814409
Olink_stc1	-0.0039533	0.00515113	0.44281	-0.0182418	0.00700875	0.00925155	-0.0157762	0.00707084	0.0256746	0.43337	0.622575	0.0816988
Olink_septin8	0.013343	0.00520826	0.0104139	-0.0194905	0.00750285	0.00938704	-0.0174489	0.00756328	0.0210565	0.430881	0.0512286	0.0826455
Olink_apbb1ip	0.00226761	0.00485257	0.640288	-0.0180648	0.00696246	0.00947313	-0.0168684	0.00703429	0.0164878	0.432894	0.772979	0.083153
Olink_vps53	-0.00497123	0.00475298	0.295604	0.0179692	0.00693039	0.00952231	-0.0180499	0.00703502	0.010299	0.43287	0.486252	0.0833345
Olink_boc	0.0209789	0.00480757	1.2814e-05	0.0183094	0.00706856	0.00959334	-0.0266342	0.00713373	0.000189019	0.434147	0.00020262	0.0837055
Olink_rab2b	-0.0133845	0.00504018	0.00792058	0.0192665	0.00744298	0.00964169	-0.0178891	0.00753202	0.0175501	0.430365	0.0419418	0.0838769
Olink_spink1	0.00797955	0.00470888	0.0901621	0.0181168	0.00701163	0.00977402	-0.018222	0.00701313	0.00937236	0.433556	0.223721	0.0845854
Olink_ap1g2	-0.0114444	0.0050419	0.0232218	0.019231	0.0074435	0.009781	-0.017878	0.00753289	0.0176334	0.430351	0.088145	0.0845854
Olink_foxo1	-0.00876024	0.00475616	0.0655	0.0178407	0.00691999	0.00993651	-0.0182663	0.00701498	0.00921986	0.433441	0.178709	0.0856768
Olink_il1rap	-0.00958633	0.00494773	0.0526875	0.0182358	0.00707803	0.0099868	-0.0189104	0.00714735	0.00815278	0.433322	0.155876	0.0858571
Olink_snx5	-0.0108635	0.00504886	0.0314285	0.0193581	0.00752778	0.0101278	-0.0161889	0.00761345	0.0334797	0.430871	0.108408	0.0867363
Olink_rras	-0.0134505	0.00509542	0.00830048	0.0193209	0.00751537	0.0101484	-0.0163755	0.00761877	0.031612	0.431702	0.0431714	0.0867363
Olink_pdzd2	-0.00256496	0.00498851	0.607133	0.0192727	0.00751661	0.0103505	-0.0153018	0.00763166	0.0449659	0.433249	0.748167	0.0882052
Olink_ap3s2	-0.01128	0.00510903	0.0272594	0.0189726	0.00740522	0.0104089	-0.0173236	0.00752844	0.0213919	0.431024	0.0992269	0.0884455
Olink_hsd17b14	0.00477599	0.00503485	0.342836	-0.0190797	0.00745442	0.0104853	-0.0166063	0.00752832	0.0274008	0.431033	0.533207	0.0888364
Olink_gcc1	-0.0116103	0.00507616	0.0221881	0.0190916	0.00746472	0.0105438	-0.0173471	0.00752921	0.021229	0.431026	0.0854496	0.0890739
Olink_cpb2	-0.00240594	0.00507489	0.635439	-0.0192578	0.00753457	0.010594	-0.0168847	0.00753799	0.0251	0.430367	0.770701	0.0892396
Olink_bin2	-0.00490255	0.00466146	0.292934	0.0177117	0.00693806	0.0106883	-0.0192413	0.00701586	0.00609872	0.433329	0.484901	0.0894348
Olink_mln	-0.0120835	0.00488649	0.0134078	-0.0177104	0.00694064	0.0107233	-0.0159203	0.00701672	0.0232781	0.43379	0.0619038	0.0894348
Olink_gtpbp2	-0.0115876	0.00516363	0.0248321	0.0191895	0.0075209	0.0107299	-0.0161761	0.00761696	0.0337016	0.431686	0.0926925	0.0894348
Olink_cacybp	-0.0105501	0.00513162	0.0397975	0.019236	0.00754002	0.0107395	-0.0166577	0.00762098	0.028838	0.431387	0.127553	0.0894348
Olink_nfe2	-0.00950054	0.00507194	0.061054	0.019153	0.00752509	0.0109245	-0.0164107	0.00761538	0.0311724	0.430865	0.171251	0.0907165
Olink_mamdc2	0.0349976	0.00519962	1.70915e-11	-0.0188792	0.00743279	0.0110894	-0.015844	0.00751306	0.0349623	0.431457	1.08605e-09	0.0918252
Olink_rnf43	0.00623744	0.00502636	0.214633	-0.0191095	0.00753707	0.0112353	-0.0183682	0.00759084	0.0155343	0.430534	0.397322	0.0927209
Olink_nomo1	-0.00129125	0.00487394	0.791064	-0.0178615	0.00704709	0.011261	-0.0169447	0.00704285	0.0161344	0.433394	0.879323	0.0927209
Olink_git1	-0.00934348	0.00510215	0.0670656	0.0190967	0.00754301	0.0113547	-0.0167155	0.0076215	0.0282981	0.431816	0.181512	0.0932301
Olink_dbn1	-0.00431123	0.00506254	0.394444	0.0190619	0.00753683	0.0114371	-0.0165341	0.00762068	0.0300397	0.431834	0.579872	0.0934656
Olink_mavs	-0.00229189	0.0047046	0.626147	0.0177219	0.00700794	0.0114474	-0.017	0.00710038	0.0166586	0.433342	0.762913	0.0934656
Olink_arhgap45	-0.0142494	0.00513251	0.00550079	0.0190348	0.00753063	0.0114868	-0.0166308	0.00761198	0.0289079	0.431488	0.0316512	0.0935263
Olink_cgn	0.00804213	0.00486988	0.0986644	-0.0193434	0.0076619	0.0115862	-0.0158114	0.00761412	0.0378451	0.431678	0.237168	0.0940731
Olink_gipr	0.00819454	0.00494491	0.0974933	-0.0191595	0.00761073	0.011825	-0.0163261	0.00762203	0.0322029	0.431815	0.23532	0.0957423
Olink_fam172a	-0.0142477	0.00506681	0.00492625	0.0189889	0.00754582	0.0118572	-0.016632	0.00761986	0.0290621	0.430894	0.0292671	0.0957423
Olink_penk	0.00706343	0.00514749	0.170006	-0.0189297	0.00755149	0.0121884	-0.0162675	0.00760919	0.0325322	0.431459	0.339478	0.0981452
Olink_sdccag8	-0.0065226	0.00506408	0.197748	0.0186794	0.00746473	0.0123409	-0.0180707	0.00753595	0.0164924	0.430343	0.376805	0.0991005
Olink_bche	-0.0138379	0.00513981	0.00709902	-0.0192846	0.00772415	0.0125405	-0.0129293	0.00762309	0.0898808	0.431521	0.0383557	0.100343
Olink_gfra3	0.00254657	0.00480584	0.596191	0.0177114	0.00709596	0.0125643	-0.0155062	0.00713486	0.0297627	0.433045	0.7403	0.100343
Olink_map3k5	-0.004444	0.00471545	0.345975	0.0174008	0.00698001	0.0126724	-0.0174045	0.00709935	0.0142274	0.43332	0.536207	0.10093
Olink_ak1	-0.0118788	0.00470088	0.0115098	-0.0175987	0.00706663	0.0127636	-0.0124988	0.00710288	0.0784675	0.433476	0.0555169	0.10138
Olink_pcdh9	0.0111889	0.005096	0.0281247	-0.0187058	0.00752459	0.0129245	-0.018433	0.00754869	0.0146152	0.430783	0.101169	0.102251
Olink_rgcc	-0.0111393	0.00507497	0.0281736	0.0185292	0.00745786	0.0129764	-0.0172737	0.00752937	0.0217853	0.430842	0.101169	0.102251
Olink_serpini2	-0.0189662	0.00512119	0.000212947	0.0185418	0.00746455	0.012996	-0.0199803	0.00755341	0.00816728	0.430879	0.00234885	0.102251
Olink_scrg1	-0.00138607	0.00538539	0.79689	-0.0193546	0.00779404	0.0130228	-0.010943	0.0077862	0.159898	0.430896	0.882983	0.102251
Olink_oplah	-0.0115931	0.00513947	0.0240942	0.0187701	0.0075614	0.0130554	-0.0160343	0.00763548	0.0357378	0.430868	0.0907569	0.102251
Olink_ywhaq	-0.0131825	0.00510385	0.00980202	0.0186547	0.00751718	0.013083	-0.0166902	0.00761142	0.0283287	0.431476	0.048893	0.102251
Olink_twf2	-0.0110068	0.00509664	0.030808	0.0183713	0.00742339	0.0133357	-0.0164361	0.0075206	0.0288592	0.430938	0.10746	0.103762
Olink_akt3	-0.0102914	0.00480518	0.0322202	0.017352	0.00701527	0.0133844	-0.0174193	0.00711741	0.014392	0.433322	0.109895	0.103762
Olink_fam13a	-0.0163118	0.00507691	0.00131484	0.0183632	0.00742535	0.0134006	-0.0190471	0.00753701	0.011503	0.430834	0.0101674	0.103762
Olink_xiap	-0.00362651	0.0051054	0.477505	0.0185732	0.00751167	0.0134184	-0.0167019	0.00762096	0.0284162	0.431836	0.646778	0.103762
Olink_mtss1	0.00062137	0.00509067	0.902852	0.0184712	0.00747623	0.0134904	-0.0198735	0.00754162	0.00841246	0.430857	0.945567	0.104043
Olink_stat2	-0.0119669	0.00514559	0.0200418	0.018549	0.00751258	0.0135512	-0.0166796	0.00762119	0.0286326	0.431822	0.0805807	0.104238
Olink_igfbp7	0.039528	0.00499384	2.51731e-15	-0.0173755	0.0070468	0.0136767	-0.0289681	0.00707253	4.21294e-05	0.433764	3.34459e-13	0.104927
Olink_c1qtnf5	0.0137855	0.00499377	0.00577309	-0.0186618	0.00757274	0.0137307	-0.0160425	0.00760928	0.0350124	0.431486	0.0328302	0.105065
Olink_pmm2	-0.0131749	0.0050675	0.00932908	0.0185851	0.00754987	0.0138343	-0.0159679	0.00763475	0.036492	0.43323	0.0469553	0.105581
Olink_tbc1d17	-0.00373388	0.00468607	0.425569	-0.0174394	0.00708882	0.0138924	-0.0150574	0.0071199	0.0344491	0.432885	0.610252	0.105749
Olink_reps1	-0.00870938	0.00504178	0.0840958	0.0184612	0.00751073	0.0139765	-0.0163065	0.00761961	0.0323546	0.431811	0.21264	0.106113
Olink_vps28	-0.00848024	0.00507068	0.0944514	0.0184012	0.00749367	0.0140706	-0.0189309	0.00759261	0.0126589	0.430524	0.230837	0.106551
Olink_nck2	-0.00698874	0.0047503	0.141238	0.0169869	0.00692457	0.0141652	-0.019513	0.00700188	0.00532484	0.433174	0.300496	0.10699
Olink_fgf21	-0.00557122	0.00494592	0.259991	-0.0169987	0.00694003	0.014314	-0.0173963	0.00699981	0.0129492	0.432653	0.450743	0.107834
Olink_fkbp1b	-0.00451608	0.00476473	0.343229	0.0168393	0.00690293	0.0147135	-0.0196493	0.00700615	0.00504024	0.432501	0.533364	0.110344
Olink_glrx	-0.00766849	0.00473959	0.105677	-0.0171077	0.00701358	0.0147227	-0.0165897	0.00706793	0.0189205	0.433213	0.247908	0.110344
Olink_bst2	0.00642249	0.00468211	0.17016	-0.0169806	0.00696442	0.0147642	-0.0198576	0.00698409	0.0044674	0.433208	0.339478	0.110373
Olink_ifit3	-0.0169196	0.00514984	0.00101902	0.0181651	0.007467	0.0149901	-0.0183984	0.00759267	0.0153897	0.430591	0.00829696	0.111608
Olink_trim25	-0.0125135	0.0050613	0.0134257	0.018161	0.00747245	0.0150865	-0.0191231	0.00753976	0.0112065	0.430789	0.0619038	0.111608
Olink_smtn	0.00141629	0.00491689	0.773313	0.0180774	0.00743811	0.0150876	-0.0164685	0.00754294	0.0290189	0.430926	0.865719	0.111608
Olink_ttr	-0.000325418	0.00530728	0.951108	-0.0192475	0.00792359	0.0151387	-0.00984513	0.00792335	0.214042	0.430733	0.968672	0.111608
Olink_washc3	-0.00561075	0.00503782	0.265403	0.0180494	0.00743178	0.015158	-0.0174565	0.0075282	0.0204098	0.431016	0.455901	0.111608
Olink_c1s	-0.00426063	0.00512514	0.405797	-0.0181366	0.00746773	0.0151586	-0.0171104	0.00753226	0.0231145	0.430538	0.590122	0.111608
Olink_elob	-0.0121251	0.0049921	0.0151508	0.0183453	0.007566	0.0153256	-0.0155776	0.00762876	0.0411621	0.433221	0.0662963	0.1122
Olink_cdc42bpb	-0.00664234	0.00505225	0.188609	0.018058	0.00744906	0.0153462	-0.0193734	0.00753982	0.0101886	0.430774	0.362938	0.1122
Olink_plscr3	-0.0109026	0.00495051	0.0276486	0.0180922	0.00746374	0.0153541	-0.017674	0.00753538	0.0190081	0.430947	0.100021	0.1122
Olink_tfpi2	0.0178789	0.00492825	0.000286097	-0.0172228	0.00711108	0.0154402	-0.0146729	0.00721947	0.0421175	0.433257	0.00291381	0.112548
Olink_insl3	-0.00117344	0.01236	0.924364	-0.0366535	0.0151785	0.0157467	0.0191535	0.0147515	0.194155	0.431181	0.95487	0.114262
Olink_aif1	0.00466056	0.00477968	0.329526	-0.0169543	0.00702137	0.0157535	-0.0163073	0.00710207	0.0216726	0.433313	0.520652	0.114262
Olink_clec11a	0.00325643	0.00473144	0.491297	-0.016789	0.00695896	0.0158445	-0.0179808	0.00704239	0.0106759	0.433435	0.657808	0.114637
Olink_rhoc	-0.00225065	0.00477545	0.637432	0.0168527	0.00699231	0.0159489	-0.0187447	0.00706061	0.00793771	0.43303	0.771874	0.115108
Olink_serpina4	0.00249351	0.00507987	0.623527	-0.0182858	0.00759514	0.0160638	-0.0152104	0.00760242	0.0454287	0.430832	0.762214	0.115506
Olink_bmp6	0.0156279	0.00464656	0.000770672	-0.0170215	0.00707135	0.0160832	-0.0191502	0.00709769	0.00697628	0.433325	0.00656757	0.115506
Olink_spink4	-0.00110753	0.00474006	0.815256	0.0166747	0.0069373	0.0162367	-0.0185455	0.00701712	0.00822284	0.433471	0.895611	0.116323
Olink_smpd1	0.00984734	0.00496626	0.0473902	-0.016786	0.00698782	0.0163011	-0.0207656	0.0070744	0.00333368	0.433434	0.144545	0.11641
Olink_cd34	-0.00286816	0.0047308	0.544335	0.0167192	0.00696175	0.0163285	-0.0197436	0.006994	0.00476058	0.433413	0.698657	0.11641
Olink_tjap1	-0.00493153	0.00473734	0.297885	0.0166392	0.00693421	0.0164173	-0.0197459	0.00701449	0.00487949	0.433383	0.488205	0.116758
Olink_yes1	-0.00334832	0.00475689	0.481506	0.0167287	0.00698092	0.0165634	-0.0182035	0.00703748	0.00969414	0.432865	0.648292	0.117511
Olink_dars1	-0.00834883	0.00468322	0.0746394	0.0167686	0.00700548	0.0166857	-0.0194127	0.00705191	0.00591042	0.433405	0.194796	0.117559
Olink_txndc5	-0.00295868	0.00474536	0.532967	0.0164787	0.00688726	0.0167315	-0.0205963	0.00697992	0.0031711	0.433227	0.690542	0.117559
Olink_carhsp1	-0.00883766	0.00471904	0.0611066	-0.0170915	0.00714437	0.0167471	-0.0119548	0.00717523	0.0956957	0.433011	0.171251	0.117559
Olink_atf4	0.00497282	0.00504502	0.324291	-0.0181165	0.00757511	0.0167803	-0.0170033	0.00764734	0.026193	0.4322	0.515164	0.117559
Olink_kctd5	-0.00636402	0.00528785	0.228783	-0.0180449	0.00754556	0.0167862	-0.01296	0.00762293	0.0891139	0.431851	0.413819	0.117559
Olink_casp2	-0.00822036	0.00471759	0.0814292	0.0165405	0.00691814	0.0168113	-0.0182835	0.00701593	0.00916339	0.43343	0.207694	0.117559
Olink_dpt	-0.00253774	0.00491049	0.605298	-0.0168218	0.00707869	0.0174862	-0.019267	0.00697211	0.00572167	0.432991	0.74748	0.121986
Olink_myl3	0.0287173	0.00571598	5.08101e-07	-0.018509	0.00780305	0.0176958	-0.025363	0.00789178	0.0013107	0.431166	1.13372e-05	0.122664
Olink_naaa	0.000459993	0.00475787	0.922981	-0.0164991	0.00695598	0.0176994	-0.0188361	0.00704882	0.00753749	0.433202	0.95487	0.122664
Olink_azi2	-0.00971827	0.00503351	0.0535249	0.0175641	0.00740558	0.0177093	-0.0172815	0.00752989	0.0217354	0.430831	0.157082	0.122664
Olink_cat	-0.0138781	0.00509542	0.00645949	-0.0182243	0.0077015	0.0179701	-0.0072712	0.00773236	0.347038	0.431794	0.0355866	0.123997
Olink_stam	-0.00167998	0.00490189	0.73181	0.0176331	0.00745273	0.0179866	-0.0174622	0.00753093	0.0204145	0.430365	0.837541	0.123997
Olink_abl1	-0.00607017	0.00472103	0.198528	0.0163774	0.00693872	0.0182646	-0.0179776	0.00703536	0.0106123	0.432847	0.377798	0.125404
Olink_mink1	-0.0123351	0.00505002	0.0145863	0.0176021	0.00745832	0.0182765	-0.0172884	0.00752775	0.0216452	0.431023	0.0648945	0.125404
Olink_spon2	0.0367936	0.00491059	6.86276e-14	-0.0164962	0.00699402	0.018347	-0.0161659	0.00703743	0.0216152	0.434037	6.26871e-12	0.125593
Olink_becn1	-0.0163645	0.0050478	0.00118825	0.0177962	0.00755052	0.0184306	-0.0157759	0.00762344	0.0385156	0.430922	0.00938715	0.125596
Olink_gnas	-0.0107888	0.00493564	0.0288286	0.0174634	0.00741365	0.018499	-0.016927	0.00753629	0.0247049	0.430837	0.102461	0.125596
Olink_cmc1	-0.0118622	0.00506029	0.0190739	0.0175071	0.00743386	0.0185248	-0.0171026	0.00751799	0.0229177	0.43083	0.0781951	0.125596
Olink_rab11fip3	-0.0100474	0.00507481	0.0477258	0.0175782	0.00746434	0.0185295	-0.0171646	0.00752062	0.022474	0.430819	0.145164	0.125596
Olink_stxbp3	-0.00889466	0.00472863	0.0599752	0.0164567	0.00699011	0.0185623	-0.0170962	0.00709826	0.0160219	0.433301	0.16889	0.125596
Olink_micall2	-0.00453015	0.00505711	0.370365	0.0175265	0.00746145	0.0188314	-0.0161183	0.00761559	0.0343099	0.431679	0.557742	0.127123
Olink_ca3	0.00145712	0.00468547	0.755812	-0.0165185	0.00705015	0.0191335	-0.0162219	0.00708436	0.022036	0.432821	0.855962	0.128865
Olink_gipc3	-0.00847327	0.00508049	0.0953617	0.0175117	0.00748037	0.0192359	-0.0191228	0.00753724	0.0111809	0.430766	0.231514	0.129257
Olink_timp3	-0.00135607	0.00463957	0.770071	-0.0162463	0.00694637	0.0193492	-0.0201195	0.00701017	0.00410595	0.433237	0.86477	0.129719
Olink_daam1	-0.0109506	0.00508106	0.0311541	0.0176139	0.00753415	0.0193984	-0.0167116	0.00761071	0.0281119	0.431454	0.108216	0.129752
Olink_vegfb	0.00500681	0.00531023	0.345758	-0.0176091	0.00754538	0.0196133	-0.0166594	0.00763769	0.0291737	0.431812	0.536154	0.130597
Olink_cfi	0.0037681	0.00529202	0.476447	-0.017871	0.00765897	0.0196347	-0.0168457	0.00761944	0.0270488	0.430394	0.6465	0.130597
Olink_fabp2	-0.0111944	0.00480701	0.0198761	-0.0161609	0.00692747	0.0196588	-0.017671	0.00701803	0.0118074	0.433446	0.0801349	0.130597
Olink_hmgcl	-0.0124771	0.00506581	0.0137818	0.0176376	0.00756336	0.0197064	-0.0160361	0.00761464	0.0352146	0.43087	0.062553	0.130616
Olink_scarf2	0.0406838	0.00488607	8.54229e-17	-0.0163647	0.00702878	0.0199031	-0.0136406	0.00701935	0.0519872	0.434071	1.56057e-14	0.131622
Olink_adamts4	0.0139116	0.00521886	0.00768714	-0.0175074	0.00754548	0.020332	-0.0161378	0.00761866	0.0341652	0.431833	0.0409281	0.134155
Olink_rbpms	0.0104182	0.00502643	0.0382086	-0.0175802	0.00758452	0.020459	-0.0161657	0.00761909	0.0338658	0.431808	0.12437	0.13421
Olink_pacs2	-0.0126085	0.00511457	0.0136973	0.0174526	0.0075298	0.0204653	-0.0157055	0.00763278	0.0396315	0.433218	0.0624606	0.13421
Olink_tmprss11d	-0.0130168	0.00513824	0.0113026	0.0176471	0.0076149	0.0204841	-0.0186679	0.00769258	0.0152395	0.430869	0.0550625	0.13421
Olink_ndufs6	-0.00388146	0.00477725	0.416516	0.0162978	0.00703492	0.020524	-0.0174948	0.00710586	0.0138189	0.43331	0.600333	0.13421
Olink_eps8l2	0.0139062	0.00484076	0.00407129	-0.0161903	0.00699845	0.0207043	-0.0194184	0.00700508	0.00557266	0.432567	0.0251433	0.135086
Olink_blvrb	-0.0122474	0.00469108	0.00903604	-0.0162827	0.00705217	0.0209539	-0.0124913	0.00709797	0.0784417	0.433668	0.0459345	0.13584
Olink_casp9	-0.00978277	0.00509386	0.0548015	0.0173584	0.0075201	0.020989	-0.0164108	0.0076199	0.0312712	0.431804	0.159372	0.13584
Olink_slitrk6	0.0056547	0.00480823	0.239583	0.0161802	0.00701203	0.0210318	-0.0173436	0.00707737	0.0142669	0.433485	0.426492	0.13584
Olink_ceacam5	-0.0146233	0.00471876	0.00194316	0.0164364	0.00712416	0.0210521	-0.0163979	0.00714813	0.0217939	0.432996	0.0139898	0.13584
Olink_st3gal1	-0.00992562	0.0049105	0.0432536	0.0163934	0.00710651	0.021069	-0.0178389	0.00718169	0.0129971	0.432846	0.1358	0.13584
Olink_cd300lg	0.0177398	0.00486067	0.000262868	0.0166444	0.00721697	0.0210986	-0.00478802	0.00727987	0.510729	0.433877	0.00275399	0.13584
Olink_pdlim5	-0.00627214	0.00506326	0.215443	0.0172281	0.00747486	0.0211826	-0.0172349	0.00752899	0.0220761	0.430827	0.398066	0.136081
Olink_lmnb2	-0.000545672	0.00527698	0.917641	-0.0173952	0.0075503	0.0212325	-0.0156253	0.00753994	0.0382399	0.431063	0.952052	0.136102
Olink_calcoco1	-0.00273917	0.00468649	0.558899	0.0159376	0.00693477	0.0215542	-0.020446	0.00699917	0.00348844	0.432315	0.710906	0.137862
Olink_dctd	-0.00869592	0.00513852	0.0905965	0.0173053	0.00753843	0.021703	-0.0166559	0.00761077	0.0286418	0.431443	0.224307	0.138511
Olink_itga5	0.0114479	0.00492411	0.0200829	-0.0160938	0.00701842	0.0218481	-0.0185509	0.00702742	0.00829855	0.433319	0.0806352	0.138886
Olink_bag4	-0.0125152	0.00515494	0.0151943	0.01722	0.00751027	0.0218613	-0.0164528	0.00762224	0.0308933	0.431819	0.0663871	0.138886
Olink_ocln	0.00461521	0.0052079	0.375518	-0.0172642	0.00753203	0.0219044	-0.0157961	0.00756685	0.036845	0.430833	0.562375	0.138886
Olink_fgd3	-0.0100892	0.00508897	0.0474235	0.0169934	0.0074293	0.0221803	-0.0172423	0.00752874	0.022015	0.430828	0.144545	0.140331
Olink_arl13b	-0.0110635	0.00507386	0.0292264	0.0172311	0.00753914	0.0222856	-0.0157559	0.00762907	0.0389057	0.433206	0.103379	0.140618
Olink_sh2b3	-0.00245775	0.00481465	0.609723	0.016095	0.00704625	0.0223645	-0.0180302	0.00711412	0.0112665	0.43332	0.749666	0.140618
Olink_nfkb1	-0.010989	0.00515818	0.0331435	0.0172295	0.00754616	0.0224228	-0.0156116	0.00763856	0.0409812	0.433203	0.112258	0.140618
Olink_spesp1	-0.0169851	0.0060113	0.00472248	0.0184805	0.00809746	0.0224793	-0.0112609	0.00815631	0.167398	0.43085	0.0283446	0.140618
Olink_prkab1	-0.00545557	0.0047458	0.250333	0.015912	0.00697524	0.0225407	-0.0186522	0.00708629	0.00848745	0.432653	0.439209	0.140618
Olink_vamp8	-0.00901575	0.00508727	0.0763661	0.0172136	0.00754671	0.0225568	-0.0165376	0.00762041	0.0299994	0.4318	0.198416	0.140618
Olink_il31ra	-0.0161413	0.00500101	0.00124933	0.0175402	0.00769019	0.0225623	-0.016591	0.00763347	0.029752	0.431897	0.00977397	0.140618
Olink_serpina6	0.00395219	0.00520276	0.447478	0.0190433	0.00835367	0.0226344	-0.00393565	0.00828156	0.634625	0.430482	0.625891	0.140767
Olink_egfr	-0.0224715	0.00481469	3.06019e-06	0.0158807	0.00699242	0.0231437	-0.0220422	0.00700589	0.00165487	0.433129	5.59058e-05	0.143511
Olink_mstn	0.0119087	0.0054138	0.027833	-0.0174004	0.007665	0.0232053	-0.0204595	0.00772611	0.00809731	0.433324	0.100563	0.143511
Olink_bloc1s3	-0.0103446	0.00509199	0.042207	0.0167728	0.00739178	0.0232664	-0.0172793	0.00752814	0.0217213	0.431005	0.133663	0.143511
Olink_sema7a	0.00315876	0.00488515	0.517891	-0.0156843	0.00691239	0.0232721	-0.0179157	0.00699097	0.0103894	0.432791	0.677563	0.143511
Olink_arhgap1	-0.0119653	0.00480816	0.0128301	0.015945	0.00703674	0.0234585	-0.0166337	0.00711526	0.0194042	0.433315	0.059908	0.144142
Olink_spry2	-0.0105243	0.00475866	0.0269991	0.0158393	0.00699429	0.0235415	-0.0183356	0.00708306	0.009638	0.432659	0.0987273	0.144142
Olink_il17ra	-0.00202117	0.0047204	0.668523	0.0156849	0.0069265	0.0235496	-0.0191164	0.00701257	0.00641256	0.433331	0.790655	0.144142
Olink_rnase10	0.0148109	0.00505122	0.00336816	-0.0170672	0.00753868	0.0235828	-0.015428	0.0076173	0.0428335	0.430896	0.0217812	0.144142
Olink_gpd1	0.00297151	0.00546307	0.586495	-0.0169226	0.00747834	0.023648	-0.0176659	0.00753558	0.0190661	0.430346	0.733244	0.144142
Olink_mylpf	0.00874874	0.00598922	0.144092	0.0177899	0.00786455	0.0237006	-0.0249154	0.00785376	0.00151289	0.431996	0.303445	0.144142
Olink_f7	-0.011498	0.00492005	0.0194449	-0.0159649	0.00705877	0.0237195	-0.0252313	0.007101	0.000380936	0.433045	0.0789409	0.144142
Olink_slitrk1	-0.0025653	0.0055252	0.642442	-0.0177213	0.0078399	0.0238015	-0.0221426	0.00787639	0.00493701	0.431898	0.774693	0.14434
Olink_mpo	0.00367651	0.00470376	0.434447	-0.0157086	0.00695375	0.0238871	-0.0189715	0.00701267	0.00682625	0.433314	0.615853	0.144474
Olink_tst	-0.00682037	0.00476367	0.152223	0.0158895	0.00703559	0.0239224	-0.0172641	0.0071007	0.0150478	0.432801	0.31631	0.144474
Olink_dnajb6	-0.0115124	0.00513117	0.0248618	0.0170587	0.0075646	0.0241342	-0.0176946	0.00765104	0.0207441	0.431952	0.0926925	0.145165
Olink_lamb1	0.0114416	0.00525638	0.0295087	-0.0170371	0.00755513	0.0241362	-0.0154155	0.00766308	0.0442631	0.430855	0.104172	0.145165
Olink_cd7	-0.00529222	0.00521932	0.310604	0.0171024	0.00759767	0.0243907	-0.0149684	0.00770142	0.0519521	0.431594	0.502154	0.146394
Olink_lypd3	-0.00871283	0.00466347	0.0617246	0.0157046	0.006985	0.0245598	-0.0196177	0.00704449	0.00535782	0.433422	0.172158	0.146884
Olink_cd101	-0.0138132	0.0051175	0.00695343	0.0167374	0.00744503	0.0245727	-0.018589	0.00753737	0.0136576	0.430794	0.0377995	0.146884
Olink_ptx3	0.0188963	0.00472262	6.3106e-05	-0.0156117	0.00694921	0.0246733	-0.0170838	0.00701718	0.0149133	0.433556	0.000853209	0.147178
Olink_bgn	0.00738669	0.00473554	0.118804	0.0159225	0.00708998	0.0247227	-0.0129237	0.00715331	0.0708188	0.433579	0.268749	0.147178
Olink_fcar	0.0115601	0.00480913	0.01623	-0.0155461	0.00693459	0.0249775	-0.0178613	0.00701144	0.0108545	0.433439	0.0693572	0.148161
Olink_nfx1	-0.00522516	0.00511465	0.306973	0.0168875	0.00753352	0.0249891	-0.0161662	0.00763755	0.0342932	0.433198	0.498213	0.148161
Olink_hpcal1	-0.00884413	0.00469518	0.0596166	0.0154705	0.00691099	0.0251902	-0.0192259	0.00697393	0.00583886	0.432877	0.16889	0.14905
Olink_ppl	0.000313351	0.0050579	0.950601	-0.017101	0.00764534	0.0253055	-0.0151982	0.00762847	0.0463453	0.431844	0.968672	0.14943
Olink_ccl24	0.011608	0.00471005	0.0137234	-0.0156123	0.00699068	0.0255333	-0.0191938	0.00704339	0.00643107	0.433095	0.062482	0.150471
Olink_dkk3	0.000649486	0.00482571	0.892938	-0.0154228	0.0069193	0.0258214	-0.0188773	0.00697091	0.00677121	0.432952	0.941579	0.151863
Olink_cmip	-0.0134365	0.00509393	0.00834908	0.0165853	0.00745173	0.0260394	-0.0176164	0.0075331	0.0193645	0.430353	0.0432015	0.152838
Olink_sort1	-0.00196758	0.00485045	0.685003	-0.0154111	0.00692955	0.0261551	-0.0194639	0.00702237	0.00557866	0.43312	0.806319	0.153092
Olink_pkd1	0.03114	0.00527232	3.52534e-09	-0.0167861	0.0075494	0.0261875	-0.0104056	0.00759873	0.170885	0.431278	1.3211e-07	0.153092
Olink_dusp3	-0.00654754	0.0047045	0.164002	0.0156043	0.00702448	0.0263271	-0.0174315	0.00709757	0.0140535	0.432747	0.333396	0.153532
Olink_crybb2	0.0267161	0.00508488	1.49541e-07	-0.0164795	0.00742082	0.0263757	-0.0155909	0.00752804	0.0383615	0.43135	3.83428e-06	0.153532
Olink_mybpc2	-0.000315153	0.00533572	0.952901	0.017161	0.00772997	0.0264202	-0.0201179	0.00782992	0.0101923	0.4309	0.969577	0.153532
Olink_il11	-0.000594299	0.0046744	0.898831	-0.0155281	0.00700108	0.0265622	-0.0182559	0.00707957	0.00992118	0.432702	0.944047	0.15405
Olink_asrgl1	-0.0105542	0.00508061	0.0377749	0.0167328	0.00754978	0.0266747	-0.016184	0.00761728	0.033622	0.430851	0.123545	0.154396
Olink_pklr	-0.00808629	0.00459401	0.0783837	-0.0154663	0.00698727	0.0268679	-0.0168257	0.00702375	0.0165993	0.433018	0.202085	0.155207
Olink_ighmbp2	-0.0143449	0.00512108	0.00509436	0.0167166	0.00755483	0.0269233	-0.0156906	0.00762838	0.0397049	0.433234	0.0300218	0.155221
Olink_pla2g15	0.0116216	0.00494082	0.0186688	-0.0152699	0.00690788	0.0270745	-0.0190252	0.00700494	0.00661048	0.43338	0.0772929	0.155227
Olink_tnfaip8l2	-0.0160313	0.00508472	0.00161807	0.0165961	0.00750797	0.0270783	-0.0172003	0.00761527	0.0239099	0.431508	0.0119737	0.155227
Olink_tgm2	-0.0182537	0.00469566	0.000101479	-0.0154569	0.00699287	0.0270838	-0.0131274	0.0070731	0.0634652	0.433675	0.00127855	0.155227
Olink_galnt10	0.00170617	0.0047977	0.722125	-0.0154032	0.00698837	0.0275205	-0.016473	0.00704956	0.0194563	0.432863	0.832363	0.157422
Olink_wars	0.00850494	0.00477355	0.0748075	-0.0152791	0.00693559	0.0275991	-0.0188201	0.00701334	0.00728872	0.433302	0.194914	0.157563
Olink_prkg1	-0.00751578	0.00511179	0.141493	0.0166013	0.0075425	0.027739	-0.0166416	0.00761322	0.0288294	0.431437	0.300496	0.157586
Olink_jchain	0.00683316	0.00482183	0.156451	-0.0154916	0.0070404	0.0277844	-0.0185011	0.00712996	0.00946645	0.432646	0.322729	0.157586
Olink_epcam	-0.00921907	0.0046224	0.0461104	0.0156002	0.00709049	0.0278004	-0.0188724	0.00711454	0.00798888	0.433553	0.142024	0.157586
Olink_tarm1	-0.00511164	0.00501088	0.307683	0.0166472	0.00756831	0.0278411	-0.0155408	0.00761822	0.0413616	0.431661	0.499089	0.157586
Olink_smad3	-0.00917665	0.00508745	0.0712729	0.0162826	0.00740659	0.0279265	-0.0177276	0.0075322	0.0185983	0.430321	0.188876	0.157586
Olink_kirrel2	-0.00904342	0.00483604	0.0614892	0.0156373	0.00711618	0.0279945	-0.0174666	0.00715762	0.0146795	0.432748	0.171665	0.157586
Olink_ceacam8	0.00948231	0.00484162	0.0501771	-0.0155319	0.00706841	0.0279991	-0.0187053	0.00714963	0.00889266	0.433316	0.150583	0.157586
Olink_erbin	-0.00649471	0.00473125	0.169843	0.0153219	0.00697441	0.0280344	-0.0178142	0.00703386	0.0113241	0.432836	0.339478	0.157586
Olink_ctsv	-0.0010644	0.0046714	0.819759	-0.0154403	0.00703823	0.0282558	-0.0204889	0.00699627	0.00340717	0.432151	0.897761	0.158526
Olink_notch3	0.0384984	0.00478748	9.07475e-16	-0.0154317	0.00704116	0.0284101	-0.00757878	0.00710407	0.286058	0.433799	1.32628e-13	0.159086
Olink_atxn10	-0.00163524	0.00477782	0.732159	0.0153551	0.00700968	0.0284889	-0.0176222	0.00709421	0.0129943	0.432775	0.837612	0.159222
Olink_syt1	-0.0079407	0.00510142	0.119581	-0.0162744	0.00743429	0.0285954	-0.018745	0.00753493	0.0128594	0.431227	0.269703	0.159362
Olink_col5a1	0.0112903	0.00515848	0.0286258	0.0166033	0.00758588	0.028623	-0.0115346	0.00765902	0.132072	0.431784	0.102165	0.159362
Olink_bank1	-0.00539971	0.00475147	0.255783	0.0152108	0.00697799	0.0292756	-0.0185671	0.00702704	0.00823869	0.433421	0.446094	0.162685
Olink_ces2	-0.0108725	0.00492994	0.0274301	-0.0153546	0.00704846	0.029379	-0.0126289	0.00708662	0.0747433	0.43314	0.0996	0.162951
Olink_acan	-0.00526217	0.00482656	0.275608	-0.0157428	0.00724583	0.0298101	-0.0146953	0.00714719	0.0397781	0.432966	0.467558	0.165028
Olink_gh1	-0.000958039	0.00510283	0.851076	-0.0159924	0.00737292	0.0300819	-0.0250672	0.00739602	0.000701308	0.433095	0.916616	0.165874
Olink_sfrp4	0.0257522	0.00509845	4.41439e-07	-0.0166784	0.00769037	0.030108	-0.0126404	0.00765851	0.0988469	0.431752	1.00807e-05	0.165874
Olink_oga	-0.00955508	0.00509539	0.0607668	0.0161548	0.00745004	0.030133	-0.0190959	0.00754197	0.0113466	0.430759	0.170738	0.165874
Olink_myl1	0.00418227	0.00507721	0.410096	0.016586	0.00765297	0.0302211	-0.0190189	0.0077019	0.013539	0.433315	0.593917	0.166046
Olink_cpq	0.00487814	0.00507189	0.336157	-0.016259	0.00751344	0.0304708	-0.0175914	0.007607	0.0207538	0.431271	0.526573	0.167103
Olink_ahnak	-0.0248785	0.00531781	2.90148e-06	-0.0164091	0.00759068	0.0306433	-0.0140592	0.00761026	0.0646968	0.431751	5.36773e-05	0.167735
Olink_igfbp2	0.0260043	0.00507173	2.9505e-07	0.0149787	0.00693959	0.0308981	-0.0148393	0.00698896	0.0337385	0.433737	6.9551e-06	0.168111
Olink_hbegf	-0.00428251	0.00474091	0.366366	-0.0149066	0.00691272	0.0310575	-0.018398	0.00699356	0.00852341	0.432752	0.554395	0.168111
Olink_rp2	-0.00696872	0.00475122	0.142458	0.014971	0.00694565	0.0311311	-0.017614	0.00703664	0.0123115	0.432834	0.302181	0.168111
Olink_tbl1x	-0.00876652	0.00479317	0.0674119	0.0151389	0.00702457	0.0311562	-0.0172642	0.00710028	0.0150406	0.433291	0.182025	0.168111
Olink_eno1	-0.00685023	0.00467896	0.143186	0.0149458	0.00693598	0.0311807	-0.0205937	0.00701008	0.00330784	0.433763	0.302989	0.168111
Olink_acy3	0.00910348	0.00511661	0.0752141	-0.0163587	0.00759562	0.0312698	-0.0153324	0.00763429	0.0446123	0.43319	0.195771	0.168111
Olink_nfatc1	-0.00452664	0.00483357	0.349021	0.0149531	0.00694623	0.031348	-0.0188505	0.00704151	0.00742991	0.433424	0.538927	0.168111
Olink_kel	-0.0216805	0.0049524	1.20158e-05	-0.0156104	0.00725278	0.0313766	-0.00299208	0.00730209	0.681986	0.43351	0.000194046	0.168111
Olink_angptl2	-0.01461	0.00487215	0.0027129	-0.0150557	0.00699509	0.0313767	-0.0169857	0.00701697	0.0154961	0.43328	0.018146	0.168111
Olink_mecr	-0.012508	0.00512852	0.014736	0.0162362	0.0075436	0.0313787	-0.0158764	0.00761804	0.0371613	0.430863	0.0650653	0.168111
Olink_ppm1a	-0.0101854	0.00475342	0.0321374	0.015011	0.00697523	0.0313988	-0.0169585	0.00709748	0.0168812	0.433299	0.10974	0.168111
Olink_lefty2	0.00271406	0.00493552	0.582388	-0.0155322	0.00721757	0.0314021	-0.0225124	0.00730715	0.00206511	0.432487	0.730296	0.168111
Olink_tafa5	-0.0119718	0.00487004	0.0139646	-0.0150014	0.00697624	0.0315322	-0.0183622	0.00703204	0.00902484	0.433163	0.062833	0.168262
Olink_gchfr	-0.0170045	0.00530623	0.00135347	-0.0167959	0.00781293	0.0315806	-0.0070068	0.00783432	0.371128	0.433394	0.0103566	0.168262
Olink_ctsf	0.0170424	0.00479664	0.000381242	-0.0150125	0.00698433	0.031603	-0.0165599	0.00706496	0.0190848	0.433456	0.00367779	0.168262
Olink_psmg3	-0.015791	0.0047088	0.000798549	-0.0151914	0.00708243	0.0319625	-0.00924255	0.00712514	0.194578	0.433897	0.00676568	0.169866
Olink_ccn1	0.00670914	0.0046325	0.147546	-0.0151873	0.00709049	0.0322049	-0.017222	0.00704135	0.0144551	0.432924	0.308717	0.170773
Olink_ccl11	0.0120232	0.00476364	0.0116076	-0.0150023	0.00700628	0.0322571	-0.0198927	0.00703274	0.00467725	0.432895	0.0558045	0.170773
Olink_krt6c	-0.00323995	0.0049307	0.511123	0.0164354	0.00767775	0.0323085	-0.0163303	0.00765642	0.0329398	0.433198	0.67119	0.170773
Olink_alpi	0.00439262	0.00516396	0.39498	0.0161038	0.00752635	0.0323881	-0.0175145	0.00762744	0.0216664	0.431932	0.579872	0.170812
Olink_dsg2	0.0137607	0.00489802	0.00496475	0.0152772	0.0071419	0.0324326	-0.0092442	0.00719727	0.199007	0.433688	0.029436	0.170812
Olink_mesd	-0.00589589	0.00472762	0.212362	0.0148068	0.00693139	0.0326688	-0.0193108	0.00701427	0.00590614	0.433298	0.394367	0.171445
Olink_fshb	-0.0222745	0.00642752	0.000529797	0.0321681	0.0150586	0.0326701	-0.0229976	0.0138159	0.0960041	0.430952	0.00481027	0.171445
Olink_lztfl1	-0.0125749	0.00512632	0.0141707	0.0160188	0.0075084	0.032894	-0.0165317	0.0076107	0.0298493	0.431459	0.063529	0.17231
Olink_slc9a3r2	0.020926	0.00502344	3.11065e-05	-0.0160548	0.00753112	0.0330293	-0.0213844	0.00758229	0.00480007	0.430938	0.000461544	0.17271
Olink_ptprb	0.0162394	0.00530861	0.00222166	-0.0162215	0.00762949	0.0334957	-0.0188668	0.00761347	0.0132129	0.430868	0.0156103	0.174835
Olink_gabarap	0.00420209	0.00490276	0.391401	-0.0158805	0.007473	0.0335878	-0.0169396	0.0075393	0.0246557	0.430321	0.577811	0.174915
Olink_sftpa1	0.00474265	0.00469199	0.312119	-0.0149834	0.00705325	0.0336483	-0.0172067	0.00710492	0.0154476	0.43329	0.503212	0.174915
Olink_atxn2	-0.0139853	0.00494654	0.00469674	0.0162073	0.00763119	0.0336905	-0.0175088	0.00762903	0.0217372	0.431513	0.0282481	0.174915
Olink_pvr	0.0210561	0.0047541	9.48585e-06	-0.0146085	0.00688173	0.0337763	-0.0201475	0.00697696	0.00388223	0.433385	0.000158441	0.17505
Olink_cd99l2	0.00567625	0.00487873	0.244645	-0.0149083	0.00703073	0.0339735	-0.0193222	0.00705494	0.00616836	0.433297	0.431606	0.17576
Olink_smad1	-0.0152891	0.00491743	0.00187736	0.0149055	0.00703334	0.0340738	-0.0161162	0.00712003	0.0236093	0.433349	0.0136167	0.175968
Olink_sla2	-0.0119774	0.00512128	0.0193528	0.0157168	0.00743991	0.0346494	-0.0169203	0.00753291	0.0246974	0.430833	0.0787858	0.178625
Olink_med18	-0.0111994	0.00476768	0.0188264	0.0148148	0.00701944	0.0348168	-0.0172951	0.00709882	0.0148408	0.433305	0.0776158	0.179172
Olink_cnpy4	-0.00586453	0.00473737	0.215748	0.0146857	0.00696142	0.0348997	-0.0177721	0.00703362	0.0115159	0.432832	0.39835	0.179283
Olink_rbpms2	-0.00840024	0.00509776	0.0993952	0.0158442	0.00752626	0.0352814	-0.0163319	0.00761567	0.0319979	0.430837	0.238113	0.180926
Olink_magea3	0.00804622	0.00504626	0.110834	-0.0158033	0.00751121	0.0353883	-0.0185334	0.00759059	0.0146252	0.430502	0.255685	0.181069
Olink_crtac1	0.0109776	0.00492627	0.0258595	-0.0146963	0.00698757	0.0354528	-0.0178616	0.00707669	0.0116056	0.432924	0.0955396	0.181069
Olink_robo2	0.0286373	0.0048285	3.03345e-09	-0.0153138	0.00728284	0.0354953	-0.00851427	0.0072845	0.242482	0.433616	1.15153e-07	0.181069
Olink_dlg4	-0.00915136	0.00508212	0.071758	0.015614	0.00742981	0.0356004	-0.0172692	0.00752803	0.0217962	0.430993	0.189475	0.181289
Olink_pcolce	0.0423116	0.00819719	2.47295e-07	-0.0240595	0.0114532	0.0356833	-0.0314493	0.0115479	0.00646784	0.423778	5.92495e-06	0.181396
Olink_cant1	0.00188392	0.00474171	0.691142	-0.0146707	0.00699059	0.0358545	-0.0192376	0.00702853	0.00620123	0.433007	0.811655	0.181949
Olink_cpa2	0.0003717	0.00477031	0.937892	0.0144568	0.0068921	0.0359472	-0.0198703	0.00699037	0.00447762	0.433245	0.963411	0.182103
Olink_ak2	-0.0122913	0.00505698	0.0150794	0.0155904	0.00744889	0.0363573	-0.0171756	0.00752674	0.0224979	0.431015	0.0660826	0.183862
Olink_serpinf1	0.0171308	0.00555462	0.00204327	-0.0163756	0.00782784	0.0364475	-0.0192277	0.00776868	0.0133268	0.429842	0.014567	0.184
Olink_stk24	-0.00703571	0.00475801	0.139225	0.0146311	0.00700573	0.0367626	-0.0177341	0.00709476	0.0124366	0.43274	0.2977	0.185271
Olink_izumo1	0.00896183	0.00507618	0.0774931	-0.0159622	0.0076477	0.0368769	-0.0169831	0.00770453	0.027509	0.432175	0.200631	0.185527
Olink_eloa	-0.0189818	0.00489858	0.00010678	-0.0145817	0.00699061	0.0369932	-0.0126323	0.00705665	0.0734391	0.43347	0.00132817	0.185629
Olink_hrg	0.000929854	0.00508467	0.854898	-0.0156315	0.00749627	0.0370535	-0.0181632	0.00757138	0.0164472	0.430806	0.919347	0.185629
Olink_podxl2	-0.00722709	0.00485589	0.136675	0.01443	0.00692132	0.0370876	-0.0188777	0.00700369	0.0070331	0.433358	0.29527	0.185629
Olink_ddhd2	-0.00453602	0.00505651	0.369689	0.0155489	0.00746243	0.0371999	-0.0176949	0.00754176	0.0189675	0.430818	0.557011	0.185872
Olink_fut3_fut5	0.0123595	0.00488957	0.0114836	-0.0145222	0.00697208	0.037265	-0.0215524	0.00706655	0.00229031	0.433215	0.0555169	0.18588
Olink_ccl13	-0.000136682	0.00468545	0.976728	-0.0143994	0.00691679	0.0373663	-0.0184934	0.00697767	0.0080429	0.43285	0.98278	0.186068
Olink_bnip2	-0.0112562	0.00503584	0.0254086	0.0154532	0.00743364	0.0376393	-0.016987	0.00751792	0.0238551	0.430816	0.0942664	0.187109
Olink_hars1	-0.00769404	0.00469386	0.101184	0.0144107	0.00693523	0.0377242	-0.0193737	0.00701512	0.00575218	0.433295	0.24026	0.187212
Olink_rasgrf1	-0.00613072	0.00508117	0.22761	0.015698	0.00755868	0.0378246	-0.0169622	0.00764718	0.0265536	0.432172	0.413232	0.187392
Olink_mcfd2	0.000373855	0.00480612	0.937998	0.0143665	0.00693171	0.0382173	-0.0189111	0.00704033	0.00723127	0.432997	0.963411	0.188583
Olink_axin1	-0.00361955	0.00478278	0.44918	0.0144009	0.00695288	0.0383438	-0.0187776	0.00702891	0.00755427	0.433423	0.626233	0.188583
Olink_plcb2	-0.00833283	0.0050907	0.101665	0.0154365	0.00745291	0.0383462	-0.0172343	0.00753077	0.0221127	0.430989	0.24062	0.188583
Olink_apom	-0.0306868	0.00500754	8.96089e-10	-0.0145341	0.00701744	0.0383506	-0.0285113	0.00705473	5.32037e-05	0.434007	3.96859e-08	0.188583
Olink_erp44	0.00263212	0.00479974	0.583428	-0.0144803	0.00699276	0.0383876	-0.016584	0.00704645	0.0186005	0.432936	0.73066	0.188583
Olink_sit1	-0.0141758	0.00480765	0.0031938	0.014525	0.00701686	0.0384562	-0.0183234	0.00707992	0.00965407	0.432692	0.0208381	0.188603
Olink_usp25	-0.00835409	0.00505354	0.0983147	0.0154015	0.00744321	0.0385341	-0.0178044	0.00753305	0.0181076	0.430313	0.236522	0.188669
Olink_palm	0.00462985	0.00543652	0.394431	-0.0157568	0.00762102	0.0386895	-0.0183734	0.00762052	0.0159114	0.430702	0.579872	0.189018
Olink_lilrb4	0.00323074	0.00499339	0.517634	-0.0145869	0.00705806	0.0387674	-0.0174418	0.00709558	0.0139702	0.432649	0.677563	0.189018
Olink_rapgef2	-0.0116736	0.00509123	0.0218594	0.0154316	0.00746797	0.0387995	-0.0186981	0.00759339	0.0138043	0.43052	0.0852565	0.189018
Olink_samd9l	-0.00666477	0.00471421	0.157438	0.0142932	0.00692361	0.0389835	-0.0182516	0.00701469	0.0092735	0.433413	0.323851	0.189599
Olink_ly96	0.0163985	0.0049469	0.000917399	-0.0144432	0.00699896	0.0390595	-0.0210763	0.00708964	0.00295213	0.433363	0.00755369	0.189653
Olink_mia	-0.0137515	0.00470569	0.00347595	-0.0142893	0.00693722	0.0394233	-0.0156211	0.00702175	0.0261075	0.433758	0.0224166	0.191101
Olink_chchd10	0.015398	0.00561984	0.00614782	-0.0160297	0.00778838	0.0395812	-0.020328	0.00785113	0.00962367	0.431032	0.0342735	0.191336
Olink_map2k6	-0.00640372	0.00467954	0.171178	0.0142931	0.00694538	0.0396025	-0.0181472	0.00701411	0.00967759	0.433413	0.341072	0.191336
Olink_cd79b	0.00982146	0.00482318	0.0417255	0.0141957	0.00690506	0.0398033	-0.0205627	0.00697806	0.00321266	0.433118	0.132713	0.191835
Olink_vcan	0.00355146	0.0047479	0.45446	-0.0142289	0.00692269	0.0398464	-0.0206718	0.00699366	0.00312018	0.433195	0.629463	0.191835
Olink_amdhd2	-0.00672133	0.00509148	0.186804	0.0152636	0.0074282	0.0399028	-0.0161121	0.00751639	0.0320707	0.430907	0.360415	0.191835
Olink_prkd2	-0.00699325	0.00489308	0.152951	0.0156086	0.00760175	0.0400504	-0.0155189	0.00762803	0.0419122	0.433181	0.316849	0.192229
Olink_bcl2l1	-0.0126178	0.00502752	0.0120858	0.0152899	0.0074525	0.0402099	-0.0173071	0.00752674	0.0214862	0.431018	0.0572556	0.192678
Olink_ceacam21	0.000284838	0.00469401	0.951613	0.0141989	0.00693549	0.0406352	-0.0183859	0.00701471	0.0087686	0.433457	0.968849	0.194334
Olink_tnip1	-0.00985955	0.00503776	0.0503386	0.0152574	0.00745443	0.0406885	-0.0171889	0.00753197	0.022487	0.430994	0.150758	0.194334
Olink_olr1	0.00536627	0.00475236	0.258828	-0.0141962	0.00694028	0.0408128	-0.0186538	0.00705117	0.00816006	0.432887	0.450072	0.19461
Olink_tymp	-0.0053102	0.00470004	0.258558	0.0142156	0.0069541	0.0409388	-0.0196415	0.0070348	0.00523965	0.43283	0.450072	0.194893
Olink_calb1	0.0035751	0.00490858	0.466411	-0.0141773	0.00694083	0.0410984	-0.0181615	0.0070556	0.0100545	0.432838	0.639456	0.195334
Olink_hcg22	-0.00441036	0.0051234	0.389338	0.0153785	0.00753283	0.0412042	-0.0153052	0.00762838	0.0448263	0.433187	0.576221	0.195378
Olink_entr1	-0.00817254	0.00535587	0.127042	-0.0153967	0.00754311	0.0412413	-0.0132239	0.00763439	0.0832551	0.43107	0.281145	0.195378
Olink_obp2b	0.00751854	0.00539029	0.163074	-0.0175592	0.00860787	0.0413659	-0.0173965	0.00866469	0.0446754	0.433367	0.332402	0.195651
Olink_dok1	-0.00935899	0.00508258	0.0655722	0.0152605	0.00748463	0.0414649	-0.017287	0.00752842	0.0216678	0.430991	0.178709	0.195676
Olink_nectin4	0.00928573	0.00496265	0.0613343	0.0142584	0.00699453	0.041505	-0.0240319	0.00708223	0.000691209	0.433611	0.171545	0.195676
Olink_arhgef5	0.0049086	0.00505213	0.33126	-0.0153504	0.00753991	0.0417689	-0.0167517	0.00762166	0.027961	0.431461	0.522262	0.19628
Olink_pdia4	-0.0098726	0.00504839	0.05052	0.0150812	0.00741145	0.041872	-0.0164155	0.0075183	0.0290117	0.430914	0.151063	0.19628
Olink_bcl2l15	0.00930345	0.00509775	0.0680068	-0.0153149	0.00752659	0.0418805	-0.0162159	0.00762443	0.0334398	0.431789	0.182804	0.19628
Olink_dda1	-0.0124442	0.00496974	0.0122843	0.0154908	0.00761381	0.0419017	-0.015408	0.00762759	0.0433865	0.433213	0.0577681	0.19628
Olink_khk	-0.0118241	0.00518211	0.0225118	-0.0156517	0.00769936	0.0420736	-0.0109825	0.00767025	0.152199	0.431148	0.0860713	0.19677
Olink_cend1	0.00520236	0.00513715	0.311213	-0.0152737	0.00751874	0.0422197	-0.0171039	0.00762384	0.0248717	0.43146	0.502306	0.197079
Olink_ppif	-0.00858618	0.00508902	0.0915729	0.0150654	0.00741822	0.0422746	-0.0161783	0.00751623	0.0313682	0.430907	0.225499	0.197079
Olink_ppm1f	-0.0112958	0.00508712	0.0263923	0.0150524	0.00742111	0.0425339	-0.0169141	0.00751961	0.0244966	0.430814	0.0970374	0.197789
Olink_cdnf	-0.00321017	0.00487047	0.50983	0.0143274	0.0070647	0.0425623	-0.0192252	0.0071505	0.00717664	0.432839	0.670671	0.197789
Olink_mdm1	-0.0113316	0.00508817	0.0259494	0.0152453	0.00752284	0.0427167	-0.0160778	0.00761563	0.0347644	0.431665	0.0956494	0.198192
Olink_pmch	-0.0069748	0.00498471	0.161749	0.0152656	0.00754886	0.0431579	-0.0153125	0.00763082	0.044792	0.433179	0.330624	0.199676
Olink_pla2g1b	-0.0296016	0.0049217	1.81715e-09	0.014187	0.00701602	0.0431733	-0.0250214	0.00705014	0.000386961	0.433173	7.37712e-08	0.199676
Olink_eif2ak3	-3.58782e-05	0.00499862	0.994273	0.0151463	0.00750074	0.043462	-0.0152541	0.00763129	0.0456277	0.433224	0.99505	0.200694
Olink_susd2	0.0154016	0.00478099	0.00127639	0.0141269	0.00700158	0.0436311	-0.0200639	0.00701203	0.00422009	0.433714	0.00992255	0.201157
Olink_prdx3	-0.00711288	0.00476716	0.13569	0.0141321	0.00701055	0.0438232	-0.0183051	0.0070823	0.00975146	0.432637	0.293794	0.201389
Olink_ccl26	-0.00669125	0.00477561	0.161182	-0.0140772	0.00698424	0.0438516	-0.0139215	0.00707571	0.0491307	0.43358	0.329923	0.201389
Olink_ubac1	-0.00788214	0.00461285	0.0875064	-0.0142931	0.00709262	0.0438881	-0.0129457	0.00710563	0.0684782	0.433013	0.21843	0.201389
Olink_pon3	-0.0178746	0.00514458	0.000512338	0.0142333	0.00707074	0.0441213	-0.0221852	0.00711227	0.00181394	0.433246	0.00469456	0.202142
Olink_slamf8	0.00533777	0.00483611	0.269714	-0.0141142	0.00701579	0.0442496	-0.0167927	0.00709721	0.0179805	0.433283	0.461308	0.202331
Olink_ca6	0.00155744	0.00501767	0.756265	0.0146681	0.0072941	0.0443351	-0.0251082	0.00741433	0.000708608	0.433328	0.856143	0.202331
Olink_nrp2	0.006196	0.00473215	0.190425	-0.0141726	0.00704883	0.0443701	-0.0193606	0.00709279	0.00634311	0.433291	0.365711	0.202331
Olink_nub1	-0.00867429	0.00471574	0.0658577	0.0138923	0.00691208	0.0444525	-0.0181347	0.007015	0.00973708	0.433415	0.179216	0.20239
Olink_polr2a	-0.00121027	0.00508214	0.811773	0.0150923	0.0075244	0.0448859	-0.0162261	0.0076187	0.033196	0.431814	0.892987	0.204046
Olink_mb	0.0216286	0.00564931	0.000129069	-0.0153762	0.00767177	0.0450485	-0.0303705	0.00775273	8.96364e-05	0.433041	0.00155897	0.204292
Olink_usp47	-0.00666438	0.00513134	0.194033	0.0151389	0.007556	0.0451236	-0.0156097	0.00762989	0.040776	0.433178	0.371664	0.204292
Olink_klf4	-0.0129942	0.00526334	0.0135603	-0.0151047	0.00754324	0.0452465	-0.0141674	0.00763309	0.0634544	0.431851	0.062322	0.204292
Olink_serpine1	-0.00218672	0.00468234	0.640491	-0.01384	0.00691191	0.0452531	-0.0180356	0.00697962	0.0097679	0.432973	0.772979	0.204292
Olink_pag1	-0.0079523	0.00482224	0.0991359	0.0140184	0.00700218	0.0452894	-0.0186589	0.00707611	0.00836994	0.433304	0.23791	0.204292
Olink_eif4ebp1	-0.00344319	0.00472433	0.466115	-0.0140038	0.00699945	0.0454308	-0.0166349	0.00706363	0.0185262	0.433174	0.63935	0.20441
Olink_sel1l	0.0206221	0.00505894	4.58292e-05	-0.0152392	0.00762004	0.0455195	-0.0167231	0.00761769	0.0281476	0.431016	0.000653457	0.20441
Olink_pla2g4a	-0.0046671	0.00471785	0.322549	0.0138355	0.00691836	0.0455255	-0.0192901	0.00700041	0.00586133	0.433153	0.514073	0.20441
Olink_gcnt1	0.009488	0.00478546	0.0474098	-0.0139626	0.00698829	0.0457222	-0.0178348	0.00707808	0.0117478	0.432835	0.144545	0.204978
Olink_dpp6	0.0023752	0.00492979	0.629946	-0.0142665	0.00714535	0.0458733	-0.0197268	0.00719365	0.00610418	0.432843	0.766583	0.205086
Olink_ap3b1	-0.0094372	0.00507552	0.0629837	0.014865	0.00744968	0.0460077	-0.0190761	0.00753872	0.0113965	0.430752	0.174338	0.205086
Olink_gdnf	0.00895935	0.00487296	0.0659827	-0.0142799	0.00715702	0.0460237	-0.0178976	0.0072415	0.0134571	0.43274	0.179216	0.205086
Olink_dnpep	0.00829572	0.00499109	0.0964988	-0.0150009	0.00751846	0.0460268	-0.0167873	0.00753466	0.0258856	0.430986	0.233305	0.205086
Olink_impa1	-0.00755495	0.00469293	0.107436	0.013841	0.00694176	0.0461712	-0.0192746	0.00703795	0.00617106	0.43328	0.250826	0.205149
Olink_padi4	0.00298767	0.00488868	0.54111	-0.0140699	0.00705686	0.0461814	-0.0167441	0.00711557	0.0186182	0.432671	0.696049	0.205149
Olink_slitrk2	0.0274858	0.00497874	3.39491e-08	-0.0139597	0.00700973	0.0464344	-0.0112112	0.00712836	0.115782	0.43288	9.92333e-07	0.205457
Olink_arhgef12	-0.00279058	0.00473594	0.555707	0.0138454	0.00695417	0.0464917	-0.0183427	0.00701484	0.00892971	0.433422	0.70777	0.205457
Olink_tgfb2	0.00745668	0.00495663	0.13249	-0.0148329	0.00745013	0.0464919	-0.0173539	0.00753121	0.0212127	0.430308	0.289221	0.205457
Olink_ddx25	-0.00527129	0.00483257	0.275375	0.0152149	0.00764362	0.0465389	-0.0155902	0.00761888	0.0407376	0.431645	0.467434	0.205457
Olink_ifng	-0.0265658	0.0047576	2.36527e-08	0.0139128	0.00699152	0.0466021	-0.0208149	0.00709437	0.00334781	0.433033	7.20175e-07	0.205457
Olink_dtx2	-0.00649652	0.00483854	0.179389	0.0152751	0.00767967	0.0467043	-0.0155324	0.00764075	0.042075	0.431644	0.350036	0.205535
Olink_ptk7	0.00338949	0.00473626	0.474213	0.0139688	0.00702475	0.0467605	-0.0161562	0.00710405	0.0229574	0.432828	0.644414	0.205535
Olink_dtd1	-0.00819754	0.0050952	0.107651	0.0149481	0.00752822	0.0470831	-0.0166005	0.00761463	0.0292573	0.431426	0.251128	0.206642
Olink_rgmb	0.00693942	0.0050114	0.166142	0.0140312	0.00707955	0.0474916	-0.026734	0.00716209	0.000189644	0.433363	0.335257	0.208123
Olink_dll1	0.0133871	0.00491657	0.00647442	0.0138777	0.00700751	0.0476643	-0.0237203	0.00705013	0.000767375	0.433711	0.0355866	0.208567
Olink_tnfsf13	0.0184679	0.0049029	0.000165597	-0.0136683	0.00690443	0.0477487	-0.0184164	0.00700025	0.00852067	0.433275	0.00194394	0.208624
Olink_prkar2a	-0.0107562	0.00492248	0.0288864	0.0148753	0.00752948	0.0482054	-0.0173442	0.00754132	0.0214593	0.430991	0.102461	0.210305
Olink_apex1	-0.0100151	0.00472221	0.03394	-0.0137255	0.00695089	0.0483149	-0.0161657	0.00701171	0.021141	0.432734	0.114031	0.210434
Olink_mtus1	0.00876601	0.00519349	0.091441	-0.0150112	0.00760898	0.0485219	-0.0186808	0.00765653	0.0146973	0.430497	0.225364	0.210434
Olink_tbc1d23	-0.00354449	0.00472021	0.452706	0.0137015	0.00694536	0.0485299	-0.0177558	0.00703395	0.0115959	0.432832	0.628614	0.210434
Olink_adipoq	-0.00157927	0.00594236	0.790422	-0.0166141	0.00842415	0.0485935	-0.0251309	0.0085443	0.00327077	0.430421	0.879323	0.210434
Olink_asgr1	-0.000577335	0.00507966	0.909511	-0.0138684	0.007032	0.0485949	-0.0173962	0.00707342	0.0139213	0.433319	0.947772	0.210434
Olink_gata3	0.00204689	0.00510514	0.688462	-0.0148615	0.0075413	0.0487665	-0.0169174	0.00764686	0.0269488	0.432187	0.809483	0.210865
Olink_il10	0.00207254	0.00454016	0.64804	0.0138851	0.00704967	0.0488888	-0.0178057	0.00708038	0.0119136	0.432695	0.777805	0.21091
Olink_gopc	-0.00543224	0.00475678	0.253459	0.0136824	0.00694775	0.0489214	-0.0182401	0.00701458	0.00931657	0.433409	0.443099	0.21091
Olink_zp3	0.00102928	0.00512318	0.840773	0.0148136	0.00753058	0.0491749	-0.0153945	0.00761567	0.0432427	0.430889	0.91089	0.211691
Olink_npm1	-0.00881882	0.0091662	0.336016	-0.0266879	0.0135764	0.0493491	-0.00298085	0.0136409	0.827025	0.433102	0.526573	0.212129
Olink_gmfg	-0.0140805	0.00503094	0.00513186	0.0146138	0.00743812	0.0494542	-0.0172915	0.00751926	0.021474	0.430847	0.030182	0.212268
Olink_plin3	0.00254003	0.00469235	0.588294	0.0135956	0.00693274	0.0498761	-0.0204673	0.00702298	0.00356616	0.433155	0.734237	0.213765
Olink_mzt1	-0.00416377	0.00470327	0.376003	0.0136333	0.00697613	0.0506734	-0.0168921	0.00710275	0.0173988	0.433283	0.562465	0.216341
Olink_pvalb	-0.00522093	0.00468679	0.265299	0.0135128	0.00691452	0.0506762	-0.0195291	0.00699609	0.0052497	0.432795	0.455901	0.216341
Olink_lyn	-0.00715925	0.00476757	0.133192	0.0136659	0.00699355	0.0506992	-0.0178051	0.00704067	0.0114456	0.432824	0.290538	0.216341
Olink_heph	0.0244031	0.00535929	5.29297e-06	-0.0144707	0.00740868	0.0508021	-0.0164356	0.00751493	0.0287436	0.431068	9.43376e-05	0.216464
Olink_blmh	-0.00258026	0.00466521	0.580208	-0.0136727	0.00700379	0.0509218	-0.0164559	0.0070254	0.0191675	0.432974	0.728813	0.21649
Olink_hbq1	-0.0166795	0.00481314	0.000529904	-0.0136256	0.00698289	0.0510293	-0.0109364	0.00708651	0.122773	0.433008	0.00481027	0.21649
Olink_mme	0.0117801	0.00482913	0.014716	-0.0140991	0.00722556	0.0510302	-0.0190779	0.00718653	0.00794119	0.432852	0.0650653	0.21649
Olink_egln1	0.00184673	0.00487416	0.704778	-0.0135315	0.0069396	0.0511945	-0.0168736	0.0070318	0.0164166	0.433428	0.820743	0.216673
Olink_psmg4	-0.0126383	0.0051247	0.0136614	-0.0148914	0.00764096	0.0513148	-0.0105455	0.00768826	0.170184	0.43214	0.0623941	0.216673
Olink_cd46	0.0068837	0.0047827	0.150075	0.0136304	0.00699503	0.0513511	-0.0187277	0.00703729	0.00778861	0.432602	0.313111	0.216673
Olink_otud7b	-0.00929756	0.00502018	0.0640274	0.0144997	0.00744218	0.0513835	-0.0172569	0.00752877	0.021903	0.430811	0.176503	0.216673
Olink_reep4	9.00564e-05	0.00500939	0.985657	0.0143848	0.00738726	0.0515122	-0.0173754	0.00752893	0.0210144	0.430849	0.988701	0.216673
Olink_glo1	-0.0018943	0.00470102	0.686983	-0.0137526	0.00706282	0.0515183	-0.0163701	0.00711385	0.0213868	0.433361	0.808069	0.216673
Olink_scn2b	-0.0082728	0.00492723	0.0931608	0.0147228	0.00757619	0.0519877	-0.0158086	0.00761513	0.0379048	0.431646	0.228639	0.218333
Olink_chm	-0.0110731	0.00507895	0.029249	0.0146278	0.00753496	0.0522258	-0.0161556	0.00761603	0.0339053	0.431661	0.103379	0.219019
Olink_txndc9	-0.00867446	0.00501812	0.0838832	0.0144165	0.00743325	0.0524524	-0.0172003	0.00752789	0.0223249	0.430985	0.212445	0.219401
Olink_hadh	0.0114172	0.00503664	0.0234064	-0.0145999	0.00752828	0.0524671	-0.0152657	0.0076283	0.0453783	0.433198	0.0885801	0.219401
Olink_rrp15	0.00458057	0.00501394	0.36095	-0.0146153	0.0075536	0.0530118	-0.0169104	0.0076207	0.0264916	0.431455	0.550656	0.221331
Olink_cep164	-0.000362493	0.00467745	0.938228	-0.0135288	0.00699474	0.0531016	-0.0183307	0.00708028	0.009629	0.432673	0.963411	0.221331
Olink_rnf41	-0.0113689	0.00475605	0.0168332	0.0136006	0.00703432	0.0531856	-0.0168161	0.00710669	0.0179743	0.433304	0.0715005	0.221331
Olink_eif2ak2	-0.0113152	0.00510028	0.0265225	0.0144229	0.00746106	0.0532315	-0.0187076	0.00755421	0.0132736	0.430724	0.0973937	0.221331
Olink_il6	-0.00227139	0.00496415	0.647272	-0.0134816	0.00697711	0.0533325	-0.0175868	0.00703287	0.0123997	0.432885	0.777805	0.221436
Olink_cdh1	0.00269669	0.00486319	0.579231	0.0136469	0.00706616	0.0534516	-0.0203119	0.00714375	0.00446671	0.434044	0.727998	0.221483
Olink_atp5if1	-0.00934249	0.0046776	0.0458	0.0134214	0.00695067	0.0534955	-0.0192517	0.00699947	0.00595362	0.433157	0.141665	0.221483
Olink_pnma1	-0.0139145	0.00517273	0.00714871	0.014499	0.00751709	0.0537625	-0.0156073	0.007621	0.0405734	0.430875	0.0385272	0.222274
Olink_p4hb	-0.0145333	0.00478841	0.00240588	0.013448	0.0069825	0.0541149	-0.0194861	0.00703349	0.00559963	0.433731	0.0164693	0.223336
Olink_cytl1	-0.0116624	0.00549234	0.0337267	-0.0149389	0.00776334	0.0543248	-0.00398778	0.00788408	0.612999	0.431226	0.113444	0.223336
Olink_wfdc2	0.0167944	0.0053544	0.00171047	-0.0137861	0.00716587	0.054379	-0.0216002	0.00723157	0.00281945	0.434655	0.0125621	0.223336
Olink_was	-0.0113776	0.00466268	0.0146849	0.0134362	0.00698459	0.054399	-0.0185052	0.00708228	0.00898084	0.432661	0.0650653	0.223336
Olink_gja8	-0.00334205	0.00504522	0.507707	-0.0145322	0.00755505	0.0544235	-0.0171421	0.0076467	0.024982	0.432259	0.66936	0.223336
Olink_serpinb1	-0.00597576	0.0047284	0.206307	0.0133773	0.00695622	0.0544778	-0.0200259	0.00702886	0.0043862	0.433852	0.386809	0.223336
Olink_rbfox3	0.0112584	0.00556572	0.0430998	-0.0147201	0.00765818	0.0545953	-0.0180931	0.0077195	0.0190919	0.430816	0.135608	0.223504
Olink_crnn	-0.0106387	0.00502956	0.034416	0.0141846	0.00739156	0.0549878	-0.0221793	0.00747678	0.00301432	0.432338	0.115315	0.224257
Olink_klkb1	-0.0193177	0.0051912	0.000198514	-0.0149973	0.00781507	0.0549886	-0.030878	0.00784282	8.26079e-05	0.430772	0.00222321	0.224257
Olink_galnt7	0.00635803	0.00472533	0.178464	0.0134149	0.0069911	0.0550094	-0.0146491	0.00706797	0.0382145	0.432974	0.349397	0.224257
Olink_dgka	-0.0108984	0.00513024	0.0336481	0.0143958	0.00750869	0.0552178	-0.0164819	0.0076208	0.0305657	0.431795	0.11331	0.224793
Olink_fgfbp2	0.00247701	0.00506737	0.624975	-0.0142262	0.00742498	0.0553733	-0.0166824	0.00753368	0.0268084	0.430915	0.762624	0.225113
Olink_klk6	-0.0179466	0.00479191	0.000180477	-0.0133484	0.00697949	0.0558158	-0.0121452	0.00707325	0.0859736	0.433758	0.00206876	0.226175
Olink_rnase6	0.0151457	0.00543294	0.00531004	-0.0144157	0.00753763	0.0558195	-0.0174766	0.00756025	0.0208023	0.431426	0.0309235	0.226175
Olink_tarbp2	-0.00682349	0.00476934	0.152524	0.01341	0.00701602	0.0559671	-0.0178015	0.00709818	0.0121486	0.432731	0.316413	0.226175
Olink_calcoco2	-0.00865773	0.00503893	0.085774	0.0144126	0.00754178	0.0560067	-0.0162922	0.00761565	0.0324167	0.430829	0.215918	0.226175
Olink_ssc5d	-0.0131759	0.00497424	0.00807996	-0.0134226	0.00702417	0.0560215	-0.0150982	0.00704059	0.0320012	0.433079	0.0424779	0.226175
Olink_evi5	-0.00522346	0.00512596	0.3082	0.0144107	0.00755136	0.0563519	-0.0165428	0.00762125	0.0299662	0.431779	0.499127	0.227195
Olink_hmcn2	0.0201589	0.00515248	9.15061e-05	0.0144732	0.0075894	0.0565235	-0.0226388	0.00766245	0.00313346	0.432169	0.001168	0.227407
Olink_matn3	0.00890996	0.00492243	0.0702908	-0.0133805	0.00702147	0.0567005	-0.0196592	0.00709347	0.00558279	0.43336	0.186612	0.227407
Olink_rab27b	-0.0068686	0.00506225	0.174843	0.0142483	0.00747901	0.056773	-0.0169708	0.00751793	0.0239895	0.43079	0.345335	0.227407
Olink_ldlrap1	-0.00816104	0.00514573	0.112751	0.0142086	0.00745862	0.0567882	-0.0171102	0.00754019	0.0232611	0.430803	0.258488	0.227407
Olink_cyp24a1	-0.0113454	0.00501095	0.0235721	0.0144218	0.00757238	0.0568494	-0.0154715	0.00762819	0.0425465	0.433198	0.0890197	0.227407
Olink_phactr2	-0.00934919	0.00505534	0.0644118	0.0142048	0.00745914	0.0568713	-0.0171606	0.0075284	0.0226453	0.430809	0.176503	0.227407
Olink_mcts1	0.00207224	0.00506004	0.682153	-0.0141029	0.00741477	0.0571778	-0.0180653	0.00754616	0.0166711	0.43076	0.804006	0.228321
Olink_lrrc37a2	0.00243243	0.00513623	0.6358	-0.0141454	0.00744211	0.0573456	-0.018949	0.00753699	0.0119363	0.430758	0.770819	0.228678
Olink_vasp	-0.0102104	0.00506219	0.043703	0.0141058	0.0074301	0.0576419	-0.0165372	0.0075234	0.0279476	0.430652	0.136917	0.229547
Olink_man2b2	0.000345742	0.00516087	0.946588	-0.0143452	0.0075611	0.0578029	-0.0143276	0.00761341	0.0598574	0.430825	0.966842	0.229691
Olink_akr7l	0.00396454	0.00506553	0.433837	-0.0144507	0.00761765	0.0578354	-0.0155213	0.00764853	0.0424321	0.431782	0.615853	0.229691
Olink_akt2	-0.0098664	0.00508766	0.0524739	0.0141209	0.00744932	0.0580198	-0.0171805	0.00752813	0.0224843	0.430811	0.155401	0.229862
Olink_tdrkh	0.00100436	0.00474425	0.832342	0.0132346	0.00698221	0.0580355	-0.0178083	0.00709478	0.0120745	0.43278	0.905447	0.229862
Olink_kazn	-0.00725599	0.00510573	0.155282	0.0141584	0.00748116	0.0584264	-0.0191535	0.00753892	0.0110695	0.43074	0.321223	0.230199
Olink_htr1a	-0.0140412	0.00481433	0.00354126	0.0145731	0.00770104	0.0584516	-0.0175598	0.0076317	0.021402	0.431518	0.0226936	0.230199
Olink_srpk2	-0.00322434	0.00476202	0.498349	0.0130466	0.00689528	0.0584831	-0.0184202	0.0070175	0.00867027	0.433414	0.664218	0.230199
Olink_vgf	-0.0185926	0.00513341	0.00029282	-0.0142988	0.00755704	0.0584833	-0.0237048	0.00758908	0.00178812	0.431389	0.00296745	0.230199
Olink_cela3a	-0.0198411	0.00487337	4.68215e-05	0.013084	0.00691592	0.0585144	-0.0208432	0.00699477	0.00288553	0.433256	0.000664365	0.230199
Olink_prdx2	-0.0150574	0.0050541	0.00289122	-0.014442	0.00763745	0.0586385	-0.00877678	0.00768775	0.253603	0.43022	0.01912	0.230377
Olink_adamts13	0.00276143	0.00479295	0.564521	-0.0131197	0.00694078	0.0587322	-0.0198544	0.00699753	0.00455095	0.432911	0.715565	0.230435
Olink_ddt	-0.0186571	0.00516669	0.000305328	-0.0142801	0.00756173	0.05897	-0.0080789	0.00760188	0.287901	0.431488	0.00304598	0.231058
Olink_smndc1	-0.0143442	0.00520489	0.00585556	-0.0140911	0.00747331	0.0593664	-0.0151467	0.00755816	0.0450742	0.431167	0.033106	0.2323
Olink_doc2b	-0.00801296	0.0051399	0.119011	0.0141644	0.00752028	0.0596414	-0.0158026	0.00761428	0.0379568	0.43164	0.268832	0.233064
Olink_akr1c4	0.00654778	0.00461025	0.155537	-0.0132186	0.00702394	0.0598515	-0.0183926	0.00707721	0.00935651	0.433297	0.321296	0.233252
Olink_ikbkg	-0.0003235	0.00470432	0.945176	0.013071	0.00694653	0.0598888	-0.0187833	0.00702158	0.00747379	0.433436	0.966386	0.233252
Olink_cdc26	-0.00690567	0.0050214	0.169062	0.0139938	0.00743843	0.0599406	-0.0186076	0.00754629	0.013675	0.430722	0.33873	0.233252
Olink_dbnl	-0.00488673	0.0047034	0.29882	0.0130371	0.00693277	0.0600454	-0.0194834	0.00700456	0.00541252	0.433145	0.488506	0.233252
Olink_myl4	0.00658945	0.00518686	0.203945	-0.0143741	0.0076454	0.060101	-0.0155089	0.00772527	0.044697	0.430823	0.383859	0.233252
Olink_cnp	-0.016135	0.00508771	0.00151834	0.014214	0.00756221	0.0601684	-0.0147023	0.00764296	0.0544069	0.431049	0.0113217	0.233252
Olink_cd300lf	0.00582212	0.00472295	0.217683	-0.0129612	0.00690101	0.0603644	-0.0192108	0.00698647	0.00596696	0.43249	0.40119	0.233702
Olink_lrrfip1	-0.00183379	0.00507406	0.7178	0.0138795	0.00739689	0.0606079	-0.0180204	0.00753551	0.0167885	0.430323	0.830258	0.234335
Olink_siglec10	0.00990023	0.00486423	0.041825	-0.0130042	0.0069341	0.0607431	-0.0175716	0.00701708	0.0122791	0.433417	0.132885	0.234416
Olink_brap	-0.00671716	0.00511514	0.189126	0.0141006	0.00752338	0.0609047	-0.0186378	0.00757512	0.0138824	0.431004	0.363455	0.234416
Olink_mmp13	0.000729933	0.00471946	0.877086	0.0132937	0.00709378	0.0609364	-0.016531	0.00710464	0.0199807	0.432771	0.931924	0.234416
Olink_nphs2	-0.00842472	0.00500241	0.0921639	0.0141715	0.00756461	0.0610218	-0.0161753	0.00761912	0.0337614	0.43178	0.226764	0.234416
Olink_jpt2	-0.00995301	0.00505759	0.0490823	0.0139707	0.00745903	0.0610762	-0.0190357	0.00753701	0.0115529	0.430751	0.148517	0.234416
Olink_fmr1	-0.00697605	0.00478341	0.144741	0.0130789	0.0069871	0.0612317	-0.0170743	0.00709836	0.0161595	0.433276	0.304155	0.234416
Olink_rtn4ip1	-0.0114455	0.00508111	0.0242917	0.0139466	0.00745106	0.0612464	-0.0168645	0.00752926	0.0251053	0.430824	0.0912658	0.234416
Olink_vps4b	-0.0126845	0.0050514	0.01204	0.0139347	0.00744695	0.0613242	-0.0179124	0.00753298	0.017418	0.43034	0.0572342	0.234416
Olink_tpm3	0.00591732	0.00531998	0.266023	0.0141157	0.0075444	0.0613508	-0.0185095	0.00767541	0.0158899	0.433335	0.456597	0.234416
Olink_cpvl	0.00957951	0.00471399	0.0421445	0.0129114	0.00690692	0.0615803	-0.0179147	0.00699771	0.0104679	0.432634	0.133663	0.234835
Olink_ptgds	0.0193274	0.00515298	0.000176529	-0.0135252	0.00723638	0.0616211	-0.0245922	0.00730009	0.00075571	0.432455	0.0020395	0.234835
Olink_gfra1	0.0238635	0.00489293	1.07977e-06	0.0130775	0.00699923	0.0617091	-0.0143478	0.00700914	0.0406624	0.433202	2.22265e-05	0.234864
Olink_vti1a	-0.0103294	0.00501529	0.0394445	0.0140367	0.00752498	0.0621409	-0.016477	0.00761356	0.0304575	0.431435	0.126884	0.236066
Olink_scara5	0.0159446	0.00496491	0.00132153	-0.0130494	0.00699695	0.0621863	-0.0209118	0.00699078	0.00277892	0.433259	0.0101753	0.236066
Olink_serpind1	-0.00253602	0.00539146	0.638088	-0.0140264	0.00753214	0.0625809	-0.0186744	0.00763399	0.0144407	0.430285	0.772311	0.237255
Olink_smoc2	0.0162361	0.0050564	0.00132357	0.0136224	0.00731902	0.0627181	-0.0335507	0.0073755	5.40467e-06	0.433564	0.0101753	0.237468
Olink_golm2	-0.00432245	0.00488818	0.376557	-0.0128799	0.00692402	0.0628665	-0.0224175	0.00701987	0.0014068	0.433275	0.563006	0.237722
Olink_il1r2	0.0175989	0.00487951	0.00031043	-0.0131673	0.00708139	0.062973	-0.0213696	0.0070906	0.00258139	0.433378	0.0030655	0.237817
Olink_cdc37	-0.00544282	0.00470655	0.247509	0.0128277	0.00691176	0.0634701	-0.0191467	0.0070055	0.00627658	0.433348	0.435181	0.239385
Olink_psg1	0.0370185	0.0046934	3.15219e-15	-0.013	0.00701071	0.063701	-0.0135648	0.00706025	0.0547004	0.434195	4.00602e-13	0.239946
Olink_ehbp1	-0.00779647	0.00505795	0.12322	0.0137595	0.0074246	0.063857	-0.0170812	0.00751972	0.023121	0.430789	0.275783	0.240224
Olink_vsnl1	0.0122113	0.00567233	0.0313416	-0.0151072	0.00816421	0.0642602	-0.0199645	0.00817211	0.0145698	0.430996	0.108408	0.24143
Olink_irak1	-0.00336288	0.00478821	0.48248	0.0129138	0.00698237	0.064394	-0.0187721	0.00708964	0.00810379	0.432636	0.649304	0.241622
Olink_grk5	-0.00609157	0.00474812	0.199519	0.0128785	0.00696693	0.0645325	-0.0186023	0.00707439	0.00855314	0.433295	0.379008	0.241831
Olink_lacrt	-0.00540033	0.00479396	0.259966	0.0143282	0.00776194	0.0649055	-0.0164801	0.0076048	0.0302353	0.430211	0.450743	0.242905
Olink_top1	-0.00540132	0.00541518	0.318556	0.0139547	0.00756505	0.0650984	-0.019462	0.00765997	0.0110656	0.43074	0.510774	0.242905
Olink_il17a	-0.004574	0.00474936	0.335513	0.0128438	0.00696658	0.0652436	-0.018221	0.00708463	0.0101173	0.432815	0.526573	0.242905
Olink_mocs2	-0.00527406	0.00510697	0.301742	0.0139032	0.00754229	0.0652838	-0.0168014	0.00762017	0.02747	0.431418	0.491909	0.242905
Olink_vcam1	0.0170479	0.00481549	0.000400174	-0.0127821	0.00693417	0.065284	-0.0195378	0.00700822	0.00530819	0.432813	0.00383511	0.242905
Olink_abraxas2	-0.0113529	0.00511139	0.0263497	0.0139402	0.00756438	0.0653553	-0.0152045	0.00764242	0.0466535	0.433194	0.0970026	0.242905
Olink_dctn1	-0.00553785	0.0046311	0.231781	0.0127626	0.00692802	0.0654566	-0.0197222	0.00700024	0.00484403	0.432488	0.416665	0.242905
Olink_thbd	-0.00194837	0.00497611	0.695396	0.0131533	0.00714082	0.0654838	-0.0214983	0.00716097	0.00268218	0.433092	0.814701	0.242905
Olink_ltbp3	0.00750922	0.00486002	0.122329	-0.013097	0.00713174	0.0662993	-0.0169131	0.00717253	0.0183762	0.433276	0.273998	0.245334
Olink_pnlip	-0.0161295	0.00525263	0.00213663	0.013656	0.00743632	0.0663065	-0.0163491	0.00752076	0.0297213	0.430721	0.0151587	0.245334
Olink_klk10	-0.00988928	0.00473646	0.0368115	-0.0126784	0.00691715	0.0668248	-0.0196392	0.00701288	0.00510515	0.433605	0.120899	0.246939
Olink_cdh5	0.0160715	0.00467107	0.000580818	0.012675	0.00692314	0.0671332	-0.022017	0.00698205	0.00161493	0.433364	0.00519184	0.247766
Olink_tada3	-0.00979768	0.00510443	0.0549349	0.0135783	0.00742211	0.0673409	-0.0175749	0.00753183	0.0196312	0.43031	0.159372	0.248219
Olink_tspan8	0.0012409	0.00495281	0.802168	-0.0141723	0.00775248	0.0675418	-0.0161651	0.00770667	0.0359511	0.430755	0.887486	0.248646
Olink_erp29	-0.0105102	0.00511766	0.0400101	0.0137491	0.00752892	0.0678321	-0.0167136	0.00761162	0.0281115	0.431433	0.128094	0.2494
Olink_milr1	0.014905	0.00487898	0.00225235	-0.0128323	0.00703455	0.0681316	-0.01593	0.00714471	0.0257772	0.432701	0.0157274	0.249876
Olink_letm1	-0.00227265	0.0050887	0.65516	0.0135677	0.00743838	0.0681579	-0.0174389	0.00753391	0.0206335	0.430813	0.783565	0.249876
Olink_dnm1	-0.0116105	0.00507214	0.0220798	0.013621	0.00746924	0.0682178	-0.0193907	0.00754425	0.0101657	0.430764	0.0852565	0.249876
Olink_bax	-0.00715161	0.0048159	0.13755	0.012733	0.00698739	0.068418	-0.0176426	0.00709845	0.0129436	0.432651	0.296148	0.250011
Olink_nt5c	-0.0120729	0.00500507	0.0158641	0.0135627	0.00744287	0.068426	-0.0165402	0.00752623	0.0279779	0.43082	0.0683934	0.250011
Olink_ret	0.0130086	0.00466995	0.00534489	0.0128682	0.00706872	0.0686988	-0.0173941	0.0070305	0.013361	0.433114	0.0310598	0.250672
Olink_trim58	-0.00625627	0.00504891	0.215303	0.013594	0.00746955	0.0687783	-0.0178155	0.00754395	0.0182029	0.430298	0.398058	0.250672
Olink_dctpp1	0.00992572	0.00477836	0.0377862	-0.012665	0.00696193	0.0688895	-0.0189803	0.00701824	0.00684484	0.43309	0.123545	0.250706
Olink_stx1b	0.0037956	0.00500491	0.448231	-0.0138516	0.00761605	0.0689592	-0.0160787	0.00761949	0.0348465	0.43164	0.625891	0.250706
Olink_arg1	-0.0142235	0.00460585	0.00201521	-0.0126859	0.00698307	0.0692751	-0.0200152	0.00703076	0.00441794	0.432379	0.0144021	0.25126
Olink_dcun1d2	0.00705858	0.00500302	0.158293	-0.0137719	0.00758108	0.0692836	-0.016952	0.00764929	0.0266867	0.432158	0.32538	0.25126
Olink_tmed8	-0.00809494	0.00507465	0.110682	0.0135601	0.0074695	0.0694695	-0.0190871	0.00753765	0.0113376	0.430739	0.255685	0.251539
Olink_clip2	-0.00412737	0.00474937	0.384831	0.0126266	0.00695688	0.0695325	-0.0183825	0.0070187	0.0088197	0.433404	0.572267	0.251539
Olink_cd70	-0.000575363	0.00503427	0.909009	-0.0128965	0.00711483	0.0698955	-0.0216015	0.0072478	0.00287997	0.433444	0.947721	0.251719
Olink_myh9	-0.00840341	0.00507861	0.0979994	0.0135096	0.00745623	0.0700167	-0.0162739	0.00752348	0.0305408	0.430898	0.236004	0.251719
Olink_cdkn1a	-0.00476664	0.00481439	0.322138	0.0126424	0.00698187	0.0701868	-0.0180721	0.0070513	0.0103819	0.432819	0.513699	0.251719
Olink_acp6	-0.00773565	0.00472282	0.101442	0.0125755	0.00694512	0.0701945	-0.0192001	0.00700385	0.00612069	0.432458	0.240484	0.251719
Olink_safb2	-0.0104083	0.00495784	0.035791	0.0134252	0.00741497	0.0702172	-0.0168235	0.00752759	0.0254286	0.430816	0.117945	0.251719
Olink_vwc2l	0.0114603	0.00501468	0.0222974	-0.0136722	0.00755596	0.0703864	-0.0156996	0.00761109	0.0391448	0.430825	0.0856442	0.251719
Olink_vnn2	0.00867293	0.00483838	0.0730547	-0.0125891	0.00695972	0.0704815	-0.0171027	0.00705642	0.0153664	0.432824	0.191687	0.251719
Olink_rbm17	-0.00708209	0.00504257	0.160189	0.0134811	0.00745415	0.0705307	-0.0170928	0.00752769	0.023173	0.430797	0.329047	0.251719
Olink_nell2	-0.010401	0.0048364	0.0315152	-0.0127395	0.00704464	0.0705517	-0.0259544	0.00714071	0.000278586	0.433394	0.108503	0.251719
Olink_hebp1	0.000716753	0.00460706	0.876367	-0.0128023	0.00708413	0.0707399	-0.0181412	0.00707582	0.0103557	0.433314	0.931805	0.251719
Olink_dok2	-0.00265447	0.00475211	0.576445	0.0125519	0.00694594	0.0707557	-0.0199125	0.00702071	0.00456652	0.433084	0.725958	0.251719
Olink_gstt2b	-0.0113856	0.00502339	0.0234254	0.0134102	0.00742111	0.0707651	-0.0170715	0.00752577	0.0233099	0.431001	0.0885801	0.251719
Olink_c3	0.000163465	0.00517822	0.974817	-0.0138049	0.0076423	0.0708674	-0.0161501	0.00772175	0.0364888	0.430207	0.981656	0.251719
Olink_tnfsf8	0.00934033	0.00509588	0.0668216	-0.0134603	0.00745264	0.0709086	-0.0157555	0.00753198	0.0364611	0.430903	0.181187	0.251719
Olink_ache	0.000647627	0.00547315	0.905808	-0.0142074	0.00786719	0.0709413	-0.01248	0.00791083	0.11467	0.431449	0.945599	0.251719
Olink_hnf1a	-0.00633415	0.00506161	0.210792	0.0136258	0.00754567	0.0709601	-0.0157681	0.00761454	0.0383849	0.431635	0.392918	0.251719
Olink_hs6st1	-0.00310146	0.00472017	0.511142	-0.0126755	0.00702854	0.0713265	-0.0224819	0.00707806	0.00149269	0.43256	0.67119	0.252712
Olink_ophn1	-0.00546411	0.0050976	0.283772	0.0134475	0.00746121	0.0715029	-0.0173601	0.00752937	0.021135	0.430974	0.475883	0.25303
Olink_coro6	-0.0010309	0.00525256	0.844402	0.0136611	0.00758491	0.0716961	-0.0181698	0.00765951	0.0176876	0.431474	0.914143	0.253407
Olink_ube2l6	-0.0189252	0.00503729	0.000172186	0.0134058	0.00745159	0.0720168	-0.0159094	0.00752745	0.0345628	0.430945	0.0020132	0.254233
Olink_nfat5	-0.00353251	0.00500142	0.480005	0.0135306	0.00752612	0.0722125	-0.01619	0.00762395	0.0337116	0.431777	0.647763	0.254617
Olink_thy1	0.0151639	0.00502922	0.00256972	-0.0125885	0.00700926	0.0725039	-0.0171463	0.00709766	0.0157058	0.433245	0.0173471	0.255336
Olink_hepacam2	-0.00347712	0.0052057	0.504172	-0.0133471	0.00743757	0.072733	-0.018105	0.00753594	0.0162882	0.43107	0.667136	0.255835
Olink_lonp1	-0.0103576	0.00512623	0.0433377	0.0134989	0.00753378	0.073174	-0.0159266	0.00761731	0.0365486	0.430835	0.135918	0.257076
Olink_epha2	0.0200587	0.00503108	6.70273e-05	0.0126472	0.00706506	0.0734433	-0.0198602	0.00714656	0.00545512	0.432045	0.000890549	0.257668
Olink_eif4e	-0.0109443	0.0050707	0.0309074	0.0134853	0.00753518	0.0735188	-0.0163	0.00762284	0.0324973	0.431794	0.107679	0.257668
Olink_ccs	-0.00937025	0.00467449	0.0450167	-0.0126187	0.00705963	0.073873	-0.014226	0.00711218	0.0454808	0.433484	0.139587	0.2586
Olink_stx16	-0.00716783	0.00467476	0.125208	0.0125268	0.00701741	0.0742512	-0.0170413	0.00709754	0.0163537	0.433274	0.278737	0.259613
Olink_plin1	-0.000605673	0.0049585	0.902782	-0.0127294	0.00713541	0.0744353	-0.0194527	0.00717993	0.00674472	0.432759	0.945567	0.259945
Olink_sms	-0.00918045	0.00505606	0.0694188	0.0133929	0.0075216	0.0749878	-0.0171178	0.00762111	0.0247031	0.431453	0.184801	0.261355
Olink_itga11	0.00125051	0.00475355	0.792499	0.0125684	0.00705933	0.0750176	-0.0166367	0.00703358	0.0180186	0.433445	0.879323	0.261355
Olink_cd5l	-0.00286207	0.00513728	0.57745	-0.0132674	0.00745733	0.0752294	-0.0187726	0.00757086	0.0131576	0.430836	0.726597	0.26178
Olink_col18a1	0.0127499	0.00492321	0.0096072	-0.0124772	0.00701656	0.0753687	-0.0195675	0.00702086	0.00532111	0.432546	0.0480031	0.261798
Olink_il25	0.0105974	0.00504516	0.035691	-0.0134561	0.00756815	0.0754136	-0.0165065	0.00766188	0.0312174	0.432153	0.117945	0.261798
Olink_ppp2r5a	-0.00638603	0.0051098	0.211394	0.0132196	0.00743859	0.0755496	-0.0191003	0.00754277	0.0113365	0.430734	0.393569	0.261959
Olink_numb	-0.0101036	0.0051621	0.0503241	0.0134277	0.00757472	0.0762852	-0.0163558	0.00762968	0.0320625	0.431785	0.150758	0.264196
Olink_atg16l1	-0.00915602	0.00509713	0.0724527	0.0132085	0.00745518	0.0764486	-0.0190611	0.00753803	0.0114536	0.430743	0.190449	0.264394
Olink_mgll	-0.00395392	0.00474347	0.404538	0.0123172	0.00695478	0.07656	-0.0187484	0.00700922	0.00747945	0.433057	0.589214	0.264394
Olink_ppp1r2	-0.00369915	0.00473023	0.434205	0.0122574	0.0069223	0.0766136	-0.019617	0.00701642	0.00517818	0.433076	0.615853	0.264394
Olink_phldb1	0.00321879	0.0050726	0.525729	0.0132201	0.00747485	0.0769671	-0.0177567	0.00755095	0.0186984	0.430811	0.684534	0.265055
Olink_nrgn	-0.00725629	0.00506748	0.15217	0.0131559	0.00743932	0.0769972	-0.0163639	0.00752206	0.0296021	0.430634	0.31631	0.265055
Olink_cacnb3	-0.0116755	0.00505517	0.0209145	0.0131537	0.00744008	0.0770773	-0.0172875	0.00752851	0.0216649	0.430826	0.0828361	0.265055
Olink_tnfrsf8	-0.00832741	0.0046614	0.0740308	0.0122388	0.00693243	0.0774954	-0.0203785	0.00699084	0.0035582	0.433182	0.193553	0.265877
Olink_rnf31	-0.0117236	0.00504452	0.0201286	0.0132133	0.00748445	0.0774982	-0.0162811	0.00761889	0.0326093	0.431803	0.0807077	0.265877
Olink_pibf1	-0.00689286	0.0050595	0.173092	0.0131021	0.00743659	0.0781038	-0.0171614	0.00752891	0.0226482	0.430795	0.343052	0.267641
Olink_rilpl2	-0.0095706	0.00507916	0.0595331	0.0131309	0.0074565	0.0782451	-0.0169153	0.00752134	0.024519	0.430794	0.16889	0.267811
Olink_hgfac	-0.0164831	0.00491782	0.000803842	-0.0132936	0.00755992	0.0786808	-0.0216894	0.007602	0.00433139	0.431437	0.00679084	0.268922
Olink_angpt1	0.000532933	0.00466965	0.909138	-0.0122282	0.00695574	0.0787538	-0.017912	0.00702568	0.0107907	0.433368	0.947721	0.268922
Olink_brme1	-0.00400993	0.00494704	0.417616	0.0132428	0.00755086	0.0794697	-0.0168554	0.00762085	0.0269893	0.431445	0.601326	0.27105
Olink_mmut	-0.00846881	0.00513837	0.0993299	0.01319	0.00755221	0.0807307	-0.0154605	0.00762838	0.0426984	0.43317	0.238113	0.274835
Olink_stx8	-0.00664228	0.00464018	0.152301	0.0120979	0.0069302	0.080872	-0.0180862	0.00701478	0.00993159	0.4334	0.31631	0.274835
Olink_muc13	0.00875015	0.00494693	0.0769328	0.012297	0.00704437	0.0808779	-0.0187783	0.00709889	0.00816576	0.43293	0.199534	0.274835
Olink_vash1	-0.00985087	0.00473849	0.0376313	0.0120772	0.00692021	0.0809555	-0.0181045	0.00701247	0.00983298	0.433416	0.123314	0.274835
Olink_wnt9a	0.0146172	0.00506977	0.00393833	-0.0122382	0.00701928	0.0812516	-0.0183861	0.0070811	0.00942062	0.432687	0.0245977	0.27552
Olink_enpp2	0.0210947	0.00532064	7.35982e-05	0.0151445	0.00869936	0.0817125	0.01487	0.00869412	0.087207	0.433356	0.000964697	0.276196
Olink_ddi2	-0.0151555	0.00503604	0.00261924	-0.0133102	0.00764801	0.0818062	-0.00981523	0.00768836	0.201739	0.431835	0.0176001	0.276196
Olink_lats1	-0.00686424	0.00517684	0.184863	0.0131093	0.00753278	0.0818134	-0.016518	0.00762408	0.0302739	0.431769	0.358802	0.276196
Olink_lrtm1	-0.00689965	0.00507635	0.174099	0.0131276	0.00754458	0.081865	-0.0158034	0.00761583	0.0379863	0.431632	0.344544	0.276196
Olink_wasf3	-0.00098807	0.00478378	0.836365	0.0121423	0.00697964	0.0819233	-0.0174923	0.0070936	0.0136696	0.432745	0.909428	0.276196
Olink_gigyf2	-0.0045417	0.00502836	0.366416	0.0128894	0.00742596	0.0826215	-0.0170917	0.00752913	0.0232085	0.430795	0.554395	0.278229
Olink_csf1r	0.00371022	0.00521558	0.476858	-0.013052	0.00753361	0.0831903	-0.0171147	0.00762944	0.0248864	0.430636	0.6465	0.279822
Olink_serpinb9	-0.00577151	0.00467867	0.217366	0.012165	0.00702742	0.0834447	-0.0191967	0.00703742	0.00637803	0.433267	0.400858	0.280355
Olink_gdf2	0.0163947	0.00503482	0.00112965	-0.0129272	0.00747283	0.0836551	-0.0128542	0.00750842	0.0869089	0.433164	0.00897274	0.280563
Olink_dnaja2	-0.00769447	0.00469086	0.100947	0.0120019	0.00693889	0.0836986	-0.0185897	0.00699473	0.00787096	0.432718	0.240088	0.280563
Olink_max	-0.0115754	0.00480098	0.0159102	0.0120892	0.00699268	0.083846	-0.0175339	0.0070942	0.0134552	0.432757	0.0684913	0.280735
Olink_cdsn	-0.000446175	0.00472796	0.924816	0.0120126	0.00695512	0.0841466	-0.0201602	0.00702512	0.00411006	0.433157	0.95487	0.281159
Olink_ezr	0.00389908	0.00485225	0.421654	-0.0119239	0.00690539	0.0842191	-0.0200972	0.00697991	0.00398737	0.433176	0.605648	0.281159
Olink_tacc3	-0.00702801	0.0047415	0.138285	0.0120073	0.00695465	0.0842611	-0.0176867	0.00703402	0.0119251	0.432816	0.296352	0.281159
Olink_cox6b1	-0.0110531	0.00504344	0.0284147	0.0128042	0.00741916	0.0843863	-0.0167241	0.00751773	0.0261119	0.430807	0.101724	0.281256
Olink_arf6	-0.0102702	0.00512114	0.0449214	0.0128764	0.00747384	0.0849197	-0.0188578	0.00753964	0.0123826	0.430749	0.139587	0.282537
Olink_cryzl1	-0.0105889	0.00503772	0.0355661	0.0130155	0.00755561	0.0849641	-0.016078	0.00761697	0.0347942	0.430838	0.117945	0.282537
Olink_hbz	-0.0108969	0.00506281	0.0313762	-0.0127484	0.00740612	0.0851978	-0.0161576	0.00751555	0.0315699	0.431064	0.108408	0.282992
Olink_col28a1	0.000233602	0.00542594	0.96566	-0.0129442	0.00752356	0.0853511	-0.014707	0.00763567	0.0541004	0.431671	0.976686	0.28318
Olink_rspo3	0.0216237	0.00485697	8.52271e-06	-0.0119508	0.00695359	0.0856829	-0.0171042	0.00700172	0.0145752	0.432706	0.000143999	0.283958
Olink_tfrc	-0.00186642	0.00460443	0.68522	-0.0119862	0.00697965	0.0859296	-0.019547	0.00700046	0.00523645	0.433045	0.806319	0.284355
Olink_ndufb7	-0.00799766	0.00504155	0.112668	0.0128112	0.00746234	0.0860269	-0.0190069	0.00753709	0.0116799	0.430736	0.258488	0.284355
Olink_btn2a1	0.0106524	0.00491513	0.0302196	0.0119562	0.00696583	0.0860945	-0.0200298	0.00700033	0.00422141	0.433377	0.106185	0.284355
Olink_ccl3	-0.0125438	0.00474967	0.00826925	-0.0119147	0.00694628	0.0863048	-0.0163844	0.00701541	0.0195224	0.433689	0.0430856	0.284673
Olink_skap2	-0.00519331	0.00468179	0.267324	0.0118761	0.00692871	0.0865281	-0.01933	0.00700138	0.00576674	0.433137	0.458024	0.284673
Olink_pinlyp	-0.0248314	0.00521296	1.91016e-06	0.0128621	0.00750484	0.0865644	-0.0159927	0.00760678	0.0355221	0.43175	3.77257e-05	0.284673
Olink_cabp2	-0.0118468	0.00506386	0.0193154	0.0129482	0.00755544	0.0865814	-0.0160002	0.00761482	0.0356307	0.431666	0.0787433	0.284673
Olink_xg	0.0151553	0.00642477	0.0183341	-0.0147247	0.00859627	0.0867346	-0.00952556	0.00891448	0.285278	0.43253	0.0762314	0.284673
Olink_ppp1r12a	-0.00859632	0.00470745	0.06784	0.011867	0.00692967	0.0868126	-0.019242	0.00700565	0.00602321	0.433351	0.182593	0.284673
Olink_dnph1	-0.0122763	0.0046398	0.00815062	-0.0119929	0.00700567	0.086925	-0.015225	0.00704407	0.0306697	0.433165	0.0426958	0.284673
Olink_ca13	-0.00501056	0.00476889	0.293413	0.0119649	0.00699093	0.0869966	-0.0195706	0.00705893	0.00556563	0.433206	0.485093	0.284673
Olink_acp5	-0.0135215	0.00493235	0.00612041	-0.012183	0.00711994	0.0870672	-0.0114933	0.00709777	0.105392	0.433075	0.0342719	0.284673
Olink_pdgfa	0.00106596	0.00467645	0.819693	-0.0117677	0.00688828	0.0875745	-0.0191679	0.00697102	0.00596813	0.432911	0.897761	0.286012
Olink_ccl18	-0.00730467	0.00486727	0.133421	-0.0120812	0.00708703	0.0882572	-0.0159415	0.00708868	0.024525	0.432514	0.290738	0.287728
Olink_ppp1cc	-0.00970853	0.00509205	0.0565789	0.0126634	0.00743293	0.0884479	-0.0176547	0.00753312	0.0191032	0.430307	0.162616	0.287728
Olink_tnfrsf4	0.0161176	0.00478911	0.000764732	0.0117884	0.00692128	0.0885355	-0.0184882	0.00697815	0.00806505	0.433083	0.006536	0.287728
Olink_itgb1	0.015055	0.00472325	0.0014364	-0.0121727	0.00714975	0.0886618	-0.0159108	0.00711074	0.0252538	0.43259	0.0108211	0.287728
Olink_flt3	-0.0040338	0.00476955	0.397702	0.0119409	0.00701446	0.088702	-0.016565	0.00710912	0.0198045	0.433269	0.583283	0.287728
Olink_sugt1	-0.00976483	0.00472591	0.0388119	0.011954	0.00702388	0.0887799	-0.0172238	0.00709874	0.0152569	0.433286	0.125495	0.287728
Olink_ccn4	0.017396	0.0046703	0.000195682	-0.0118155	0.00694322	0.0888129	-0.0172894	0.00701079	0.0136624	0.432622	0.00220841	0.287728
Olink_scamp3	-0.00375511	0.00468935	0.423267	0.0118615	0.0069719	0.0888876	-0.01789	0.00703832	0.0110313	0.432815	0.607667	0.287728
Olink_ifngr2	0.00326765	0.00479067	0.495188	-0.0118217	0.0069563	0.0892449	-0.0190106	0.00703649	0.00690065	0.43327	0.660929	0.288494
Olink_drg2	-0.00569397	0.00473634	0.229296	0.011784	0.00693663	0.0893623	-0.0177575	0.00703767	0.0116321	0.432813	0.414206	0.288494
Olink_adgrd1	0.0178855	0.00588376	0.00236885	-0.0138008	0.00812526	0.0894204	-0.0232052	0.00810856	0.0042143	0.431504	0.0163306	0.288494
Olink_csf3	-0.0280893	0.00481532	5.46907e-09	0.0120019	0.00707448	0.0897954	-0.024334	0.00715173	0.000668178	0.4331	1.94952e-07	0.289385
Olink_golga3	-0.0136121	0.00504337	0.00695727	0.0126201	0.0074463	0.0901179	-0.0169396	0.00752826	0.0244458	0.430852	0.0377995	0.290104
Olink_defb103a_defb103b	0.0096247	0.00515852	0.0620782	-0.0128155	0.00756818	0.0903983	-0.0181237	0.00764863	0.0178151	0.432453	0.172814	0.290687
Olink_tgfbi	-0.0146327	0.00480695	0.00233529	-0.0120442	0.00711491	0.0904989	-0.0114508	0.00713281	0.108419	0.432786	0.0161414	0.29069
Olink_dctn2	0.00104368	0.00470777	0.824554	0.0117037	0.00692356	0.0909537	-0.0180572	0.00703591	0.0102779	0.432854	0.900996	0.291831
Olink_cd86	-0.0173032	0.00513682	0.000756564	0.0127504	0.00754969	0.0912526	-0.0212831	0.00758884	0.00504139	0.430856	0.00648515	0.292203
Olink_nos3	0.00990372	0.00477788	0.0381938	-0.0120529	0.00713706	0.0912696	-0.0182491	0.00717002	0.0109246	0.432741	0.12437	0.292203
Olink_idi2	0.0184374	0.00498762	0.000218724	-0.0120408	0.0071391	0.0916876	-0.021888	0.00722156	0.00243934	0.432869	0.00239449	0.29322
Olink_cd302	0.0170353	0.00496971	0.000608949	-0.0117972	0.00699927	0.0919011	-0.018424	0.00704178	0.00888935	0.432924	0.0054102	0.293581
Olink_vegfc	-0.00123358	0.00470182	0.793043	-0.0116957	0.0069432	0.0920959	-0.0195992	0.00701155	0.0051876	0.433382	0.879387	0.293883
Olink_pbld	-0.00538553	0.00494465	0.276088	-0.0119512	0.00710036	0.0923468	-0.0149842	0.00712801	0.0355442	0.432836	0.467676	0.294362
Olink_gnly	-0.000464299	0.00489913	0.924496	-0.0116644	0.00693268	0.0924736	-0.0201729	0.00704073	0.00416966	0.433313	0.95487	0.294445
Olink_tppp2	0.00925713	0.00487661	0.0576671	-0.0127346	0.00757218	0.0926232	-0.0183269	0.00759419	0.015814	0.430495	0.165094	0.2946
Olink_rad23b	-0.00593438	0.00471731	0.208398	0.0118204	0.00703972	0.0931385	-0.0170849	0.00709938	0.0161082	0.433267	0.390229	0.295917
Olink_cracr2a	-0.000332907	0.0046959	0.943483	0.0117495	0.00700115	0.0933095	-0.0168676	0.00709944	0.0175101	0.433291	0.9663	0.296139
Olink_araf	-0.0129217	0.00507437	0.0108856	0.0126142	0.00752002	0.0934697	-0.0187436	0.00759133	0.01355	0.43053	0.0532083	0.296325
Olink_fcrlb	0.0134437	0.00490564	0.00613752	-0.0118206	0.00706094	0.0941197	-0.0189053	0.00716878	0.00836283	0.433324	0.0342735	0.297742
Olink_ifnw1	-0.00815987	0.00495854	0.0998496	0.0126384	0.00754941	0.0941203	-0.0154906	0.00762907	0.0423159	0.433168	0.238448	0.297742
Olink_enpp7	-0.00219579	0.004737	0.64298	-0.0118143	0.00707257	0.0948402	-0.0196498	0.00712311	0.00580713	0.433814	0.774704	0.29969
Olink_bap18	-0.00932527	0.00517855	0.0717495	-0.012486	0.00747695	0.0949412	-0.014549	0.00754474	0.0538164	0.431185	0.189475	0.29969
Olink_trdmt1	-0.00745333	0.00509193	0.143269	0.0126036	0.00755272	0.0951741	-0.0186903	0.00759131	0.0138182	0.430482	0.302989	0.299861
Olink_fcamr	-0.000213565	0.00531486	0.967948	-0.0126427	0.00757677	0.0952005	-0.018856	0.00764234	0.0136173	0.430806	0.978113	0.299861
Olink_decr1	-0.0057164	0.00470528	0.224414	0.0115844	0.00695146	0.0956261	-0.0180533	0.00701273	0.0100456	0.433396	0.407947	0.300878
Olink_osm	-0.00433358	0.0047159	0.358137	-0.0116882	0.00701593	0.0957294	-0.0156485	0.00704578	0.026357	0.43324	0.547222	0.300879
Olink_ehd3	-0.00837622	0.00514305	0.103395	0.0125679	0.00756011	0.09644	-0.0160866	0.00761667	0.0346905	0.430819	0.243926	0.302786
Olink_srp14	-0.0123255	0.00480942	0.010387	-0.0116237	0.0070043	0.0970191	-0.0128886	0.00708379	0.0688486	0.433109	0.0511995	0.304183
Olink_polr2f	-0.0112987	0.00493571	0.0220742	-0.0115974	0.00698996	0.0970931	-0.0155251	0.00704118	0.0274653	0.43307	0.0852565	0.304183
Olink_dkk1	-0.00229023	0.00468118	0.624673	-0.0114512	0.00691264	0.0976149	-0.0204942	0.00697999	0.00332487	0.433224	0.762624	0.305491
Olink_got1	-0.000733005	0.00528464	0.889684	-0.0125704	0.00759563	0.0979416	-0.0131976	0.00764823	0.0844321	0.43093	0.939504	0.306051
Olink_cd27	0.0134991	0.00491347	0.00600967	0.0114709	0.00693254	0.0980032	-0.0205777	0.00700805	0.0033231	0.433673	0.0338754	0.306051
Olink_prtfdc1	-0.00597039	0.0047799	0.211649	0.0116527	0.00704786	0.0982624	-0.0176782	0.0070951	0.01272	0.43272	0.393699	0.306533
[truncated: 1,986 more rows]

## Sheet: S4
Table S4: Female-specific associations of plasma protein levels and pulse pressure for participants of the UK Biobank. Regression model 1 was adjusted for age, sex, MAP and BMI.
[truncated: 2,924 more rows]

[truncated: 7 more sheets: S5, S6, S7, S8, S9, S10, S11]
